# Supplementary material for: Redescription of Temnothorax antigoni (Forel, 1911) and description of its new social parasite Temnothorax curtisetosus sp. n. from Turkey (Hymenoptera, Formicidae)
Source: Zookeys. 2015 Sep 28;(523):129–48. doi: 10.3897/zookeys.523.6103 (PMC4602300; doi:10.3897/zookeys.523.6103)
Supplement: XML Treatment for Temnothorax antigoni [file zookeys.523.6103-treatment1.xml]

<!DOCTYPE tp:taxon-treatment
  PUBLIC "-//TaxonX//DTD Taxonomic Treatment Publishing DTD v0 20100105//EN" "tax-treatment-NSO.dtd">
<tp:taxon-treatment xmlns:tp="http://www.plazi.org/taxpub"><tp:treatment-meta><kwd-group><label>Taxon classification</label><kwd><named-content content-type="kingdom">Animalia</named-content></kwd><kwd><named-content content-type="order">Hymenoptera</named-content></kwd><kwd><named-content content-type="family">Formicidae</named-content></kwd></kwd-group><mixed-citation publication-type="journal"><person-group><name><surname>Salata</surname><given-names>Sebastian</given-names></name><name><surname>Borowiec</surname><given-names>Lech</given-names></name></person-group><article-title>Redescription of <italic><tp:taxon-name><tp:taxon-name-part taxon-name-part-type="genus">Temnothorax</tp:taxon-name-part> <tp:taxon-name-part taxon-name-part-type="species">antigoni</tp:taxon-name-part></tp:taxon-name></italic> (Forel, 1911) and description of its new social parasite <italic><tp:taxon-name><tp:taxon-name-part taxon-name-part-type="genus">Temnothorax</tp:taxon-name-part> <tp:taxon-name-part taxon-name-part-type="species">curtisetosus</tp:taxon-name-part></tp:taxon-name></italic> sp. n. from Turkey (<tp:taxon-name><tp:taxon-name-part taxon-name-part-type="order">Hymenoptera</tp:taxon-name-part></tp:taxon-name>, <tp:taxon-name><tp:taxon-name-part taxon-name-part-type="family">Formicidae</tp:taxon-name-part></tp:taxon-name>)</article-title><source>Zookeys</source><day>28</day><month>9</month><year>2015</year><volume>2015</volume><issue>523</issue><fpage>129</fpage><lpage>148</lpage><pub-id pub-id-type="doi">10.3897/zookeys.523.6103</pub-id></mixed-citation></tp:treatment-meta><tp:nomenclature><tp:taxon-name>
                        <tp:taxon-name-part taxon-name-part-type="genus">Temnothorax</tp:taxon-name-part>
                        <tp:taxon-name-part taxon-name-part-type="species">antigoni</tp:taxon-name-part>
                    </tp:taxon-name><tp:taxon-authority>(Forel, 1911)</tp:taxon-authority><tp:nomenclature-citation-list><tp:nomenclature-citation><tp:taxon-name><tp:taxon-name-part taxon-name-part-type="genus">Leptothorax</tp:taxon-name-part> (<tp:taxon-name-part taxon-name-part-type="subgenus">Temnothorax</tp:taxon-name-part>) <tp:taxon-name-part taxon-name-part-type="species">antigoni</tp:taxon-name-part></tp:taxon-name><comment> Forel, 1911: 333; <xref ref-type="bibr" rid="B6">Heinze 1988</xref>: 87; <xref ref-type="bibr" rid="B7">Kiran and Karaman 2012</xref>: 25.</comment></tp:nomenclature-citation></tp:nomenclature-citation-list></tp:nomenclature><tp:treatment-sec sec-type="material"><title>Material examined.</title><p>Syntype worker photograph examined: <italic><tp:taxon-name><tp:taxon-name-part taxon-name-part-type="genus">Temnothorax</tp:taxon-name-part> <tp:taxon-name-part taxon-name-part-type="species">antigoni</tp:taxon-name-part></tp:taxon-name></italic> | ☿type Forel | Coccarinali | p. Smyrne (Forel) || Typus || Sp. <italic><tp:taxon-name><tp:taxon-name-part taxon-name-part-type="genus">Temnothorax</tp:taxon-name-part> <tp:taxon-name-part taxon-name-part-type="species">antigoni</tp:taxon-name-part></tp:taxon-name></italic> | Forel || Coll. Forel. || ANTWEB | CASENT | 0909060 (Available from: <ext-link xmlns:xlink="http://www.w3.org/1999/xlink" xlink:type="simple" ext-link-type="uri" xlink:href="https://www.antweb.org/specimen/CASENT0909060">https://www.antweb.org/specimen/CASENT0909060</ext-link>, accessed 21 June 2015).</p><!--PageBreak--></tp:treatment-sec><tp:treatment-sec sec-type="material"><title>Other examined material.</title><p>Turkey, Antalya Prov.: 5 gynes, 6 workers from the single locality; Greece, Rhodes: 12 gynes, 177 workers from 5 localities; Greece, Lesbos: 3 gynes, 70 workers, 5 males from 5 localities (for detailed data of examined material see Suppl. material <xref ref-type="supplementary-material" rid="S1">1</xref>).</p></tp:treatment-sec><tp:treatment-sec sec-type="Redescription"><title>Redescription.</title><p>Worker (n=20). Measurements and indices: <abbrev xmlns:xlink="http://www.w3.org/1999/xlink" xlink:title="head length; measured in straight line from mid-point of anterior clypeal margin to mid-point of occipital margin in full-face view" xlink:type="simple">HL</abbrev>: 0.659 ± 0.04 (0.581-0.721); <abbrev xmlns:xlink="http://www.w3.org/1999/xlink" xlink:title="head width; measured above the eyes in full-face view" xlink:type="simple">HW</abbrev>: 0.521 ± 0.032 (0.458-0.581); <abbrev xmlns:xlink="http://www.w3.org/1999/xlink" xlink:title="eye length; measured along the maximum diameter of eye" xlink:type="simple">EL</abbrev>: 0.125 ± 0.09 (0.112-0.142); <abbrev xmlns:xlink="http://www.w3.org/1999/xlink" xlink:title="eye width; measured along the maximum width of eye (diameter perpendicularly to EL)" xlink:type="simple">EW</abbrev>: 0.094 ± 0.005 (0.089-0.106); <abbrev xmlns:xlink="http://www.w3.org/1999/xlink" xlink:title="maximum straight-line length of the scape" xlink:type="simple">SL</abbrev>: 0.641 ± 0.039 (0.578-0.704); <abbrev xmlns:xlink="http://www.w3.org/1999/xlink" xlink:title="mesosoma length; measured as diagonal length from the anterior end of the neck shield to the posterior margin of the propodeal lobe" xlink:type="simple">ML</abbrev>: 0.814 ± 0.062 (0.715-0.927); <abbrev xmlns:xlink="http://www.w3.org/1999/xlink" xlink:title="propodeal spine length; measured from the center of the propodeal spiracle to the top of the propodeal spine" xlink:type="simple">PSL</abbrev>: 0.139 ± 0.026 (0.078-0.179); <abbrev xmlns:xlink="http://www.w3.org/1999/xlink" xlink:title="spiracle to declivity length; minimum distance from the center of the propodeal spiracle to the propodeal declivity" xlink:type="simple">SDL</abbrev>: 0.113 ± 0.024 (0.044-0.145); <abbrev xmlns:xlink="http://www.w3.org/1999/xlink" xlink:title="petiole length; maximum length of petiole in lateral view" xlink:type="simple">PL</abbrev>: 0.306 ± 0.028 (0.257-0.358); <abbrev xmlns:xlink="http://www.w3.org/1999/xlink" xlink:title="postpetiole length; maximum length of postpetiole in lateral view" xlink:type="simple">PPL</abbrev>: 0.188 ± 0.017 (0.156-0.218); <abbrev xmlns:xlink="http://www.w3.org/1999/xlink" xlink:title="petiole height; maximum height of petiole in lateral view" xlink:type="simple">PH</abbrev>: 0.186± 0.014 (0.162-0.212); <abbrev xmlns:xlink="http://www.w3.org/1999/xlink" xlink:title="postpetiole height; maximum height of postpetiole in lateral view" xlink:type="simple">PPH</abbrev>: 0.191± 0.016 (0.165-0.223); <abbrev xmlns:xlink="http://www.w3.org/1999/xlink" xlink:title="maximum distance between outer margins of spines measured at the base" xlink:type="simple">SPBA</abbrev>: 0.143 ± 0.02 (0.112-0.179); <abbrev xmlns:xlink="http://www.w3.org/1999/xlink" xlink:title="maximum distance between outer margins of spines measured at the top" xlink:type="simple">SPT</abbrev>: 0.149 ± 0.022 (0.112-0.19); <abbrev xmlns:xlink="http://www.w3.org/1999/xlink" xlink:title="petiole width; maximum width of petiole in dorsal view" xlink:type="simple">PW</abbrev>: 0.146 ± 0.015 (0.123-0.168); <abbrev xmlns:xlink="http://www.w3.org/1999/xlink" xlink:title="postpetiole width; maximum width of postpetiole in dorsal view" xlink:type="simple">PPW</abbrev>: 0.221 ± 0.025 (0.179-0.268); <abbrev xmlns:xlink="http://www.w3.org/1999/xlink" xlink:title="head index: HW/HL × 100" xlink:type="simple">HI</abbrev>: 79.0 ± 1.6 (76.4-81.6); <abbrev xmlns:xlink="http://www.w3.org/1999/xlink" xlink:title="eye index; EL/HL × 100" xlink:type="simple">EI</abbrev>: 18.8 ± 0.8 (17.3-20.3); <abbrev xmlns:xlink="http://www.w3.org/1999/xlink" xlink:title="propodeal spines index; PSL/HW × 100" xlink:type="simple">SPI</abbrev>: 27.2 ± 3.4 (19.9-32.7); <abbrev xmlns:xlink="http://www.w3.org/1999/xlink" xlink:title="scape index: SL/HL × 100" xlink:type="simple">SI</abbrev>: 97.2 ± 1.6 (93.8-99.7).</p><p>Whole body pale yellow, including antennae and legs, only first gastral tergite with pale, brown, regular transverse band apically (Figs <xref ref-type="fig" rid="F1">1</xref>, <xref ref-type="fig" rid="F1">2</xref>).</p><fig id="F1" position="float" orientation="portrait"><label>Figures 1–2.</label><caption><p><italic><tp:taxon-name><tp:taxon-name-part taxon-name-part-type="genus">Temnothorax</tp:taxon-name-part> <tp:taxon-name-part taxon-name-part-type="species">antigoni</tp:taxon-name-part></tp:taxon-name></italic> (Forel), worker <bold>1</bold> dorsal <bold>2</bold> lateral. Scale bar: 1 mm.</p></caption><graphic xmlns:xlink="http://www.w3.org/1999/xlink" xlink:href="zookeys-523-129-g001.jpg" position="float" orientation="portrait" xlink:type="simple" id="oo_58355.jpg"/></fig><p>Head 1.2–1.3 times as long as wide, posterior margin of the head straight and laterally rounded in full-face view, gena almost parallel-sided (Fig. <xref ref-type="fig" rid="F4">7</xref>). Eyes small, 1.3 times as long as wide, gena 1.5 times as long as eye length, distance between line connecting hind margins of eyes to posterior margin of head 1.8 times as long as eye length. Anterior margin of clypeus regularly rounded, clypeal lines distinct, slightly divergent, reaching to line connecting anterior margin of eyes. Almost entire surface of head smooth and shiny, only gena with indistinct microreticulation. Clypeus, frons and top of head with numerous, long, erect hairs, the longest hair to 1.2 times longer than eye width, ventral surface of head with numerous long hairs, on the top of head hairs only slightly shorter. Antennal scape approximately as long as head, thin, in widest part only 1.8 times as wide as antennal base. Surface of scape smooth and shiny, covered with long, moderately dense, erect hairs. Funiculus 1.2 times as long as scape with three-segmented thin club, first segment twice longer than wide, second segment 1.3 times as long as wide, segments 3-5 approximately as long as wide, club very long, 0.75 times as long as segments 1-9 combined. Mesosoma elongate, 2.8 times as long as wide, with deep metanotal groove. Pronotum rounded on sides, regularly convex in profile, smooth and shiny, with 8-20 long, erect hairs. Promesonotal suture very fine but visible, mesonotum forms with pronotum regular arch, surface smooth and shiny with 4-8 long hairs. Mesopleura with regular granulate sculpture, metapleural suture distinct. Propodeum slightly convex in profile, surface with granulate sculpture but shiny, propodeal spines very short, triangular (Fig. <xref ref-type="fig" rid="F1">2</xref>), metapleura with granulate sculpture. Petiole elongate, 1.6 times as long as high, dorsal surface shallowly concave, petiolar lobe regularly rounded, ventral margin of petiole straight, carinate, with small, sharp denticle at the base. Petiolar lobe almost parallel-sided in dorsal view, then slightly converging to base. Petiolar lobe smooth and shiny with 4 long erect hairs, sides of petiole with granulate sculpture. Postpetiole globular in profile, from dorsal view slightly transverse with subangulate sides (Fig. <xref ref-type="fig" rid="F1">1</xref>), top of postpetiole smooth and shiny with 4-6 long, erect hair, sides with granulate sculpture. Gaster as long as meso<!--PageBreak-->soma, surface smooth and shiny covered with numerous long, erect hairs (Fig. <xref ref-type="fig" rid="F1">2</xref>). Legs elongate, smooth and shiny, with sparse, semierect hairs, femora along underside with row of 3-4 long erect hairs. Hind tarsus 1.6 times as long as hind tibia.</p></tp:treatment-sec><tp:treatment-sec sec-type="Description"><title>Description.</title><p>Gyne (n=5). Measurements and indices: <abbrev xmlns:xlink="http://www.w3.org/1999/xlink" xlink:title="head length; measured in straight line from mid-point of anterior clypeal margin to mid-point of occipital margin in full-face view" xlink:type="simple">HL</abbrev>: 0.741 ± 0.012 (0.726-0.754); <abbrev xmlns:xlink="http://www.w3.org/1999/xlink" xlink:title="head width; measured above the eyes in full-face view" xlink:type="simple">HW</abbrev>: 0.642 ± 0.015 (0.615-0.659); <abbrev xmlns:xlink="http://www.w3.org/1999/xlink" xlink:title="eye length; measured along the maximum diameter of eye" xlink:type="simple">EL</abbrev>: 0.201 ± 0.08 (0.190-0.212); <abbrev xmlns:xlink="http://www.w3.org/1999/xlink" xlink:title="eye width; measured along the maximum width of eye (diameter perpendicularly to EL)" xlink:type="simple">EW</abbrev>: 0.155 ± 0.06 (0.145-0.162); <abbrev xmlns:xlink="http://www.w3.org/1999/xlink" xlink:title="maximum straight-line length of the scape" xlink:type="simple">SL</abbrev>: 0.664 ± 0.023 (0.637-0.693); <abbrev xmlns:xlink="http://www.w3.org/1999/xlink" xlink:title="mesosoma length; measured as diagonal length from the anterior end of the neck shield to the posterior margin of the propodeal lobe" xlink:type="simple">ML</abbrev>: 1.258 ± 0.025 (1.219-1.284); <abbrev xmlns:xlink="http://www.w3.org/1999/xlink" xlink:title="mesosoma height; measured from the upper edge of mesonotum to the lowest point of the mesopleural margin, in lateral view" xlink:type="simple">MH</abbrev>: 0.680 ± 0.044 (0.598-0.723); <abbrev xmlns:xlink="http://www.w3.org/1999/xlink" xlink:title="propodeal spine length; measured from the center of the propodeal spiracle to the top of the propodeal spine" xlink:type="simple">PSL</abbrev>: 0.199 ± 0.012 (0.184-0.218); <abbrev xmlns:xlink="http://www.w3.org/1999/xlink" xlink:title="spiracle to declivity length; minimum distance from the center of the propodeal spiracle to the propodeal declivity" xlink:type="simple">SDL</abbrev>: <!--PageBreak-->0.141 ± 0.013 (0.123-0.156); <abbrev xmlns:xlink="http://www.w3.org/1999/xlink" xlink:title="petiole length; maximum length of petiole in lateral view" xlink:type="simple">PL</abbrev>: 0.401 ± 0.025 (0.369-0.441); <abbrev xmlns:xlink="http://www.w3.org/1999/xlink" xlink:title="postpetiole length; maximum length of postpetiole in lateral view" xlink:type="simple">PPL</abbrev>: 0.237 ± 0.018 (0.212-0.257); <abbrev xmlns:xlink="http://www.w3.org/1999/xlink" xlink:title="petiole height; maximum height of petiole in lateral view" xlink:type="simple">PH</abbrev>: 0.277 ± 0.015 (0.257-0.302); <abbrev xmlns:xlink="http://www.w3.org/1999/xlink" xlink:title="postpetiole height; maximum height of postpetiole in lateral view" xlink:type="simple">PPH</abbrev>: 0.283 ± 0.007 (0.274-0.291); <abbrev xmlns:xlink="http://www.w3.org/1999/xlink" xlink:title="maximum distance between outer margins of spines measured at the base" xlink:type="simple">SPBA</abbrev>: 0.311 ± 0.006 (0.301-0.318); <abbrev xmlns:xlink="http://www.w3.org/1999/xlink" xlink:title="maximum distance between outer margins of spines measured at the top" xlink:type="simple">SPT</abbrev>: 0.281 ± 0.019 (0.251-0.302); <abbrev xmlns:xlink="http://www.w3.org/1999/xlink" xlink:title="petiole width; maximum width of petiole in dorsal view" xlink:type="simple">PW</abbrev>: 0.200 ± 0.011 (0.190-0.223); <abbrev xmlns:xlink="http://www.w3.org/1999/xlink" xlink:title="postpetiole width; maximum width of postpetiole in dorsal view" xlink:type="simple">PPW</abbrev>: 0.300 ± 0.017 (0.268-0.313); <abbrev xmlns:xlink="http://www.w3.org/1999/xlink" xlink:title="head index: HW/HL × 100" xlink:type="simple">HI</abbrev>: 86.7 ± 1.5 (84.7-89.3); <abbrev xmlns:xlink="http://www.w3.org/1999/xlink" xlink:title="eye index; EL/HL × 100" xlink:type="simple">EI</abbrev>: 27.2 ± 1 (26.2-28.5); <abbrev xmlns:xlink="http://www.w3.org/1999/xlink" xlink:title="propodeal spines index; PSL/HW × 100" xlink:type="simple">SPI</abbrev>: 31 ± 1.8 (28.4-34); <abbrev xmlns:xlink="http://www.w3.org/1999/xlink" xlink:title="scape index: SL/HL × 100" xlink:type="simple">SI</abbrev>: 89.6 ± 1.7 (87.7-91.9).</p><p>Whole body pale yellow, including antennae and legs, only first gastral tergite with pale brown, regular transverse band apically and subsequent tergites with brownish posterior margin (Figs <xref ref-type="fig" rid="F2">3</xref>, <xref ref-type="fig" rid="F2">4</xref>).</p><fig id="F2" position="float" orientation="portrait"><label>Figures 3–4.</label><caption><p><italic><tp:taxon-name><tp:taxon-name-part taxon-name-part-type="genus">Temnothorax</tp:taxon-name-part> <tp:taxon-name-part taxon-name-part-type="species">antigoni</tp:taxon-name-part></tp:taxon-name></italic> (Forel), gyne <bold>3</bold> dorsal <bold>4</bold> lateral. Scale bar: 1 mm.</p></caption><graphic xmlns:xlink="http://www.w3.org/1999/xlink" xlink:href="zookeys-523-129-g002.jpg" position="float" orientation="portrait" xlink:type="simple" id="oo_58356.jpg"/></fig><p>Head 1.1 times as long as wide, posterior margin of head rounded in full-face view, gena almost parallel-sided (Fig. <xref ref-type="fig" rid="F4">8</xref>). Eyes large, 1.4 times as long as wide, gena 0.7 times as long as eye length, distance between line connecting hind margins of eyes to posterior margin of head 1.3 times as long as eye length. Anterior margin of clypeus regularly rounded, clypeal lines distinct, slightly divergent, reaching slightly behind line connecting anterior margin of eyes. Upper half of head smooth and shiny, frons on sides microreticulate but shiny, gena with rugose sculpture and along inner margin of eye run 2-3 thin carinae. Clypeus, frons and top of head with numerous, moderately long, erect hairs, the longest hairs slightly shorter than eye width, ventral surface of head with numerous moderately long hairs. Antennal scape 1.1 times as long as head, thin, in widest part only 1.6 times as wide as antennal base. Surface of scape smooth and shiny, covered with moderately long, moderately dense, more or less erect hairs. Funiculus 1.2 times as long as scape with three-segmented thin club, first segment twice as long as wide, second segment as long as wide, segments 3-5 elongate 1.3–1.4 times as long as wide, club long, approximately as long as segments 1-9 combined. Mesosoma 1.8 times as long as wide. Pronotum narrow, not visible from above, smooth and shiny. Scutum of mesonotum convex, smooth and shiny, covered with numerous moderately long, erect setae. Scutellum convex, smooth and shiny with view erect setae. Anepisternite with indistinct microreticularion, shiny, mesopleuron smooth and shiny. Propodeum short, surface with few transverse carinae, propodeal spines short, 1.1 times as long, acute, near apex with one long seta (Fig. <xref ref-type="fig" rid="F2">4</xref>), metapleura with distinct carinae. Petiole elongate, 1.5 times as long as high, dorsal side almost flat, petiolar lobe subangulate in profile, with short carina on sides, distinctly microreticulate, ventral margin of petiole straight, carinate, with small, sharp denticle at base. Petiolar lobe feebly rounded on sides in dorsal view, then distinctly converging to base. Petiolar lobe behind top microreticulate with two long setae. Postpetiole globular in profile, from dorsal view distinctly transverse, 1.3 times as wide as long, with carinate sides (Fig. <xref ref-type="fig" rid="F2">3</xref>), top of postpetiole microreticulate with several thin, longitudinal carinae and 7-9 long, erect setae, sides microreticulate with few short carinae. Gastral tergites smooth and shiny covered with numerous long, erect hairs (Fig. <xref ref-type="fig" rid="F2">4</xref>). Legs elongate, smooth and shiny, with moderately dense, semierect to erect hairs, femora along underside with row of 4-5 long erect hairs. Hind tarsus 1.7 times as long as hind tibia.</p><fig id="F3" position="float" orientation="portrait"><label>Figures 5–6.</label><caption><p><italic><tp:taxon-name><tp:taxon-name-part taxon-name-part-type="genus">Temnothorax</tp:taxon-name-part> <tp:taxon-name-part taxon-name-part-type="species">antigoni</tp:taxon-name-part></tp:taxon-name></italic> (Forel), head and antennae <bold>5</bold> worker <bold>6</bold> gyne. Scale bars: 0.5 mm.</p></caption><graphic xmlns:xlink="http://www.w3.org/1999/xlink" xlink:href="zookeys-523-129-g003.jpg" position="float" orientation="portrait" xlink:type="simple" id="oo_58357.jpg"/></fig><fig id="F4" position="float" orientation="portrait"><label>Figures 7–8.</label><caption><p><italic><tp:taxon-name><tp:taxon-name-part taxon-name-part-type="genus">Temnothorax</tp:taxon-name-part> <tp:taxon-name-part taxon-name-part-type="species">antigoni</tp:taxon-name-part></tp:taxon-name></italic> (Forel), head <bold>7</bold> worker <bold>8</bold> gyne. Scale bars: 0.25 mm.</p></caption><graphic xmlns:xlink="http://www.w3.org/1999/xlink" xlink:href="zookeys-523-129-g004.jpg" position="float" orientation="portrait" xlink:type="simple" id="oo_58358.jpg"/></fig></tp:treatment-sec><tp:treatment-sec sec-type="Differential diagnosis"><title>Differential diagnosis.</title><p><italic><tp:taxon-name><tp:taxon-name-part taxon-name-part-type="genus">Temnothorax</tp:taxon-name-part> <tp:taxon-name-part taxon-name-part-type="species">antigoni</tp:taxon-name-part></tp:taxon-name></italic> is a species belonging to the former subgenus <italic><tp:taxon-name><tp:taxon-name-part taxon-name-part-type="genus">Temnothorax</tp:taxon-name-part></tp:taxon-name></italic> sensu stricto. The following related species occur in the eastern <!--PageBreak-->part of the Mediterranean: <italic><tp:taxon-name><tp:taxon-name-part taxon-name-part-type="genus">Temnothorax</tp:taxon-name-part> <tp:taxon-name-part taxon-name-part-type="species">finzii</tp:taxon-name-part></tp:taxon-name></italic> (Menozzi) known from Italy, Macedonia and Turkey, <italic><tp:taxon-name><tp:taxon-name-part taxon-name-part-type="genus">Temnothorax</tp:taxon-name-part> <tp:taxon-name-part taxon-name-part-type="species">recedens</tp:taxon-name-part></tp:taxon-name></italic> (Nylander) widespread in the Mediterranean area, <italic><tp:taxon-name><tp:taxon-name-part taxon-name-part-type="genus">Temnothorax</tp:taxon-name-part> <tp:taxon-name-part taxon-name-part-type="species">rogeri</tp:taxon-name-part></tp:taxon-name></italic> Emery noted from Croatia, Montenegro, and Greece, and <italic><tp:taxon-name><tp:taxon-name-part taxon-name-part-type="genus">Temnothorax</tp:taxon-name-part> <tp:taxon-name-part taxon-name-part-type="species">solerii</tp:taxon-name-part></tp:taxon-name></italic> (Menozzi) known from Greece (endemic to Karpathos island).</p><!--PageBreak--><p>Workers of <italic><tp:taxon-name><tp:taxon-name-part taxon-name-part-type="genus">Temnothorax</tp:taxon-name-part> <tp:taxon-name-part taxon-name-part-type="species">finzii</tp:taxon-name-part></tp:taxon-name></italic> distinctly differ by a very large eyes (<abbrev xmlns:xlink="http://www.w3.org/1999/xlink" xlink:title="eye index; EL/HL × 100" xlink:type="simple">EI</abbrev> &gt; 24.8 in <italic><tp:taxon-name><tp:taxon-name-part taxon-name-part-type="genus">Temnothorax</tp:taxon-name-part> <tp:taxon-name-part taxon-name-part-type="species">finzii</tp:taxon-name-part></tp:taxon-name></italic> vs <abbrev xmlns:xlink="http://www.w3.org/1999/xlink" xlink:title="eye index; EL/HL × 100" xlink:type="simple">EI</abbrev> &lt; 20.3 in <italic><tp:taxon-name><tp:taxon-name-part taxon-name-part-type="genus">Temnothorax</tp:taxon-name-part> <tp:taxon-name-part taxon-name-part-type="species">antigoni</tp:taxon-name-part></tp:taxon-name></italic>) and a longitudinal striation with rugosity covering entire lateral surface of the head while the head in <italic><tp:taxon-name><tp:taxon-name-part taxon-name-part-type="genus">Temnothorax</tp:taxon-name-part> <tp:taxon-name-part taxon-name-part-type="species">antigoni</tp:taxon-name-part></tp:taxon-name></italic> is smooth and shiny. <!--PageBreak-->Another four species are very similar: <italic><tp:taxon-name><tp:taxon-name-part taxon-name-part-type="genus">Temnothorax</tp:taxon-name-part> <tp:taxon-name-part taxon-name-part-type="species">rogeri</tp:taxon-name-part></tp:taxon-name></italic> differs in very long propodeal spine, at least twice as long as its width at base (in <italic><tp:taxon-name><tp:taxon-name-part taxon-name-part-type="genus">Temnothorax</tp:taxon-name-part> <tp:taxon-name-part taxon-name-part-type="species">antigoni</tp:taxon-name-part></tp:taxon-name></italic> the spine is short, forms a denticle, not or only slightly longer than its width at base), <italic><tp:taxon-name><tp:taxon-name-part taxon-name-part-type="genus">Temnothorax</tp:taxon-name-part> <tp:taxon-name-part taxon-name-part-type="species">solerii</tp:taxon-name-part></tp:taxon-name></italic> differs in entire body uniformly yellowish-brown to brown (in <italic><tp:taxon-name><tp:taxon-name-part taxon-name-part-type="genus">Temnothorax</tp:taxon-name-part> <tp:taxon-name-part taxon-name-part-type="species">antigoni</tp:taxon-name-part></tp:taxon-name></italic> the body is uniformly pale yellow with darker transverse apical band on the first gastral tergite). At the first glance <italic><tp:taxon-name><tp:taxon-name-part taxon-name-part-type="genus">Temnothorax</tp:taxon-name-part> <tp:taxon-name-part taxon-name-part-type="species">antigoni</tp:taxon-name-part></tp:taxon-name></italic> can be mistakenly determined as a pale variation of <italic><tp:taxon-name><tp:taxon-name-part taxon-name-part-type="genus">Temnothorax</tp:taxon-name-part> <tp:taxon-name-part taxon-name-part-type="species">recedens</tp:taxon-name-part></tp:taxon-name></italic>. Workers of <italic><tp:taxon-name><tp:taxon-name-part taxon-name-part-type="genus">Temnothorax</tp:taxon-name-part> <tp:taxon-name-part taxon-name-part-type="species">recedens</tp:taxon-name-part></tp:taxon-name></italic> are always bicoloured with head and gaster mostly dark and mesosoma usually with a darker spots on meso- and metapleura. Even pale workers of this species have always head and gaster gently darker than mesosoma with a pale basal spot on the first gastral tergite. In our collection we possess 17 gynes and 262 workers from 67 localities in Spain, Italy, Greece and Cyprus (see Suppl. material <xref ref-type="supplementary-material" rid="S1">1</xref>) and we have never found a specimens with colouration typical for <italic><tp:taxon-name><tp:taxon-name-part taxon-name-part-type="genus">Temnothorax</tp:taxon-name-part> <tp:taxon-name-part taxon-name-part-type="species">antigoni</tp:taxon-name-part></tp:taxon-name></italic> (more than 230 examined specimens). In <italic><tp:taxon-name><tp:taxon-name-part taxon-name-part-type="genus">Temnothorax</tp:taxon-name-part> <tp:taxon-name-part taxon-name-part-type="species">antigoni</tp:taxon-name-part></tp:taxon-name></italic> head and mesosoma are uniformly yellow, devoid of any darker discolourations and the gaster is mostly yellow with a darker transverse apical band on the first gastral tergite. This colouration is constant in all examined samples. The only observed variability was a degree of saturation of dark apical band on the first gastral tergite. Moreover, <italic><tp:taxon-name><tp:taxon-name-part taxon-name-part-type="genus">Temnothorax</tp:taxon-name-part> <tp:taxon-name-part taxon-name-part-type="species">antigoni</tp:taxon-name-part></tp:taxon-name></italic> has average smaller eyes than <italic><tp:taxon-name><tp:taxon-name-part taxon-name-part-type="genus">Temnothorax</tp:taxon-name-part> <tp:taxon-name-part taxon-name-part-type="species">recedens</tp:taxon-name-part></tp:taxon-name></italic> (<abbrev xmlns:xlink="http://www.w3.org/1999/xlink" xlink:title="eye index; EL/HL × 100" xlink:type="simple">EI</abbrev>: 18.8 ± 0.8 in <italic><tp:taxon-name><tp:taxon-name-part taxon-name-part-type="genus">Temnothorax</tp:taxon-name-part> <tp:taxon-name-part taxon-name-part-type="species">antigoni</tp:taxon-name-part></tp:taxon-name></italic> vs 22.0 ± 1.6 in <italic><tp:taxon-name><tp:taxon-name-part taxon-name-part-type="genus">Temnothorax</tp:taxon-name-part> <tp:taxon-name-part taxon-name-part-type="species">recedens</tp:taxon-name-part></tp:taxon-name></italic>).</p><p>Gynes are known only for <italic><tp:taxon-name><tp:taxon-name-part taxon-name-part-type="genus">Temnothorax</tp:taxon-name-part> <tp:taxon-name-part taxon-name-part-type="species">recedens</tp:taxon-name-part></tp:taxon-name></italic> and <italic><tp:taxon-name><tp:taxon-name-part taxon-name-part-type="genus">Temnothorax</tp:taxon-name-part> <tp:taxon-name-part taxon-name-part-type="species">rogeri</tp:taxon-name-part></tp:taxon-name></italic>. The gyne of <italic><tp:taxon-name><tp:taxon-name-part taxon-name-part-type="genus">Temnothorax</tp:taxon-name-part> <tp:taxon-name-part taxon-name-part-type="species">rogeri</tp:taxon-name-part></tp:taxon-name></italic> distinctly differs in long propodeal spine, distinctly longer than width at base, head partly infuscate and gaster mostly brown with yellow spot at base of first tergite (in <italic><tp:taxon-name><tp:taxon-name-part taxon-name-part-type="genus">Temnothorax</tp:taxon-name-part> <tp:taxon-name-part taxon-name-part-type="species">antigoni</tp:taxon-name-part></tp:taxon-name></italic> propodeal spine is triangular, as long as wide, body mostly uniformly yellow with darker transverse apical band on first gastral tergite and narrowly infuscate apical margin of subsequent tergites). The gyne of <italic><tp:taxon-name><tp:taxon-name-part taxon-name-part-type="genus">Temnothorax</tp:taxon-name-part> <tp:taxon-name-part taxon-name-part-type="species">recedens</tp:taxon-name-part></tp:taxon-name></italic> differs in head and mesosoma usually <!--PageBreak-->bicoloured, with at least infuscate spot on meso- and metapleura, and mostly dark gaster (in <italic><tp:taxon-name><tp:taxon-name-part taxon-name-part-type="genus">Temnothorax</tp:taxon-name-part> <tp:taxon-name-part taxon-name-part-type="species">antigoni</tp:taxon-name-part></tp:taxon-name></italic> the body is mostly uniformly yellow with darker transverse apical band on the first gastral tergite and narrowly infuscate apical margin of subsequent tergites).</p></tp:treatment-sec><tp:treatment-sec sec-type="Biological data"><title>Biological data.</title><p>In Turkey a nest of <italic><tp:taxon-name><tp:taxon-name-part taxon-name-part-type="genus">Temnothorax</tp:taxon-name-part> <tp:taxon-name-part taxon-name-part-type="species">antigoni</tp:taxon-name-part></tp:taxon-name></italic> was found under a stone on a rocky side of a sandy path which runs through a pine forest. The locality is placed inside archeological site of the ancient Greek city Phaselis, close to the sea, only 6 m a.s.l. In the three Rhodes localities nests were found in rocks in mountain pine forest habitats at altitudes 522-598 m. Nests were located between schists of the volcanic rocks placed in the shade. In the five Lesbos localities nests were found in pine forest, oak forest and river valleys with platanus trees at altitudes 74-485 m. Nests were located under a moss overgrowing a large stones and between a schists of the volcanic rocks placed in the shade. A single workers were collected also on the surface of large stones or rocks. The following ant species were recorded in the same areas as <italic><tp:taxon-name><tp:taxon-name-part taxon-name-part-type="genus">Temnothorax</tp:taxon-name-part> <tp:taxon-name-part taxon-name-part-type="species">antigoni</tp:taxon-name-part></tp:taxon-name></italic>:</p><p>Turkey, Antalya province, ancient Phaselis: <italic><tp:taxon-name><tp:taxon-name-part taxon-name-part-type="genus">Aphaenogaster</tp:taxon-name-part> <tp:taxon-name-part taxon-name-part-type="species">festae</tp:taxon-name-part></tp:taxon-name></italic> Emery, <italic><tp:taxon-name><tp:taxon-name-part taxon-name-part-type="genus">Aphaenogaster</tp:taxon-name-part> <tp:taxon-name-part taxon-name-part-type="species">sporadis</tp:taxon-name-part></tp:taxon-name></italic> Santschi, <italic><tp:taxon-name><tp:taxon-name-part taxon-name-part-type="genus">Camponotus</tp:taxon-name-part> <tp:taxon-name-part taxon-name-part-type="species">aegaeus</tp:taxon-name-part></tp:taxon-name></italic> Emery, <italic><tp:taxon-name><tp:taxon-name-part taxon-name-part-type="genus">Camponotus</tp:taxon-name-part> <tp:taxon-name-part taxon-name-part-type="species">lateralis</tp:taxon-name-part></tp:taxon-name></italic> (Olivier), <italic><tp:taxon-name><tp:taxon-name-part taxon-name-part-type="genus">Camponotus</tp:taxon-name-part> <tp:taxon-name-part taxon-name-part-type="species">rebeccae</tp:taxon-name-part></tp:taxon-name></italic> Forel, <italic><tp:taxon-name><tp:taxon-name-part taxon-name-part-type="genus">Camponotus</tp:taxon-name-part> <tp:taxon-name-part taxon-name-part-type="species">samius</tp:taxon-name-part></tp:taxon-name></italic> Forel, <italic><tp:taxon-name><tp:taxon-name-part taxon-name-part-type="genus">Cardiocondyla</tp:taxon-name-part> <tp:taxon-name-part taxon-name-part-type="species">bulgarica</tp:taxon-name-part></tp:taxon-name></italic> Forel, <italic><tp:taxon-name><tp:taxon-name-part taxon-name-part-type="genus">Crematogaster</tp:taxon-name-part> <tp:taxon-name-part taxon-name-part-type="species">ionia</tp:taxon-name-part></tp:taxon-name></italic> Forel, <italic><tp:taxon-name><tp:taxon-name-part taxon-name-part-type="genus">Lasius</tp:taxon-name-part> <tp:taxon-name-part taxon-name-part-type="species">neglectus</tp:taxon-name-part></tp:taxon-name></italic> Van Loon, Boomsma &amp; Andrasfalvy, <italic><tp:taxon-name><tp:taxon-name-part taxon-name-part-type="genus">Lepisiota</tp:taxon-name-part> <tp:taxon-name-part taxon-name-part-type="species">caucasica</tp:taxon-name-part></tp:taxon-name></italic> (Santschi), <italic><tp:taxon-name><tp:taxon-name-part taxon-name-part-type="genus">Lepisiota</tp:taxon-name-part> <tp:taxon-name-part taxon-name-part-type="species">dolabellae</tp:taxon-name-part></tp:taxon-name></italic> (Forel), <italic><tp:taxon-name><tp:taxon-name-part taxon-name-part-type="genus">Lepisiota</tp:taxon-name-part></tp:taxon-name></italic> sp., <tp:taxon-name><tp:taxon-name-part taxon-name-part-type="genus">Messor</tp:taxon-name-part> <tp:taxon-name-part taxon-name-part-type="uncertainty-rank">cf.</tp:taxon-name-part> <tp:taxon-name-part taxon-name-part-type="species">structor</tp:taxon-name-part></tp:taxon-name>, <italic><tp:taxon-name><tp:taxon-name-part taxon-name-part-type="genus">Pheidole</tp:taxon-name-part> <tp:taxon-name-part taxon-name-part-type="species">koshewnikovi</tp:taxon-name-part></tp:taxon-name></italic> Ruzsky, <italic><tp:taxon-name><tp:taxon-name-part taxon-name-part-type="genus">Plagiolepis</tp:taxon-name-part> <tp:taxon-name-part taxon-name-part-type="species">pallescens</tp:taxon-name-part></tp:taxon-name></italic> sensu Radchenko, <italic><tp:taxon-name><tp:taxon-name-part taxon-name-part-type="genus">Tapinoma</tp:taxon-name-part></tp:taxon-name></italic> sp., and <tp:taxon-name><tp:taxon-name-part taxon-name-part-type="genus">Tetramorium</tp:taxon-name-part> <tp:taxon-name-part taxon-name-part-type="uncertainty-rank">cf.</tp:taxon-name-part> <tp:taxon-name-part taxon-name-part-type="species">semilaeve</tp:taxon-name-part></tp:taxon-name>;</p><p>Greece, Rhodes, Attavyros loc. 2: <italic><tp:taxon-name><tp:taxon-name-part taxon-name-part-type="genus">Aphaenogaster</tp:taxon-name-part> <tp:taxon-name-part taxon-name-part-type="species">sporadis</tp:taxon-name-part></tp:taxon-name></italic> Santschi, <italic><tp:taxon-name><tp:taxon-name-part taxon-name-part-type="genus">Camponotus</tp:taxon-name-part> <tp:taxon-name-part taxon-name-part-type="species">aegaeus</tp:taxon-name-part></tp:taxon-name></italic> Emery, <italic><tp:taxon-name><tp:taxon-name-part taxon-name-part-type="genus">Camponotus</tp:taxon-name-part> <tp:taxon-name-part taxon-name-part-type="species">boghossiani</tp:taxon-name-part></tp:taxon-name></italic> Forel, <italic><tp:taxon-name><tp:taxon-name-part taxon-name-part-type="genus">Camponotus</tp:taxon-name-part> <tp:taxon-name-part taxon-name-part-type="species">truncatus</tp:taxon-name-part></tp:taxon-name></italic> (Spinola), <italic><tp:taxon-name><tp:taxon-name-part taxon-name-part-type="genus">Crematogaster</tp:taxon-name-part> <tp:taxon-name-part taxon-name-part-type="species">ionia</tp:taxon-name-part></tp:taxon-name></italic> Forel, <italic><tp:taxon-name><tp:taxon-name-part taxon-name-part-type="genus">Lepisiota</tp:taxon-name-part> <tp:taxon-name-part taxon-name-part-type="species">melas</tp:taxon-name-part></tp:taxon-name></italic> (Emery), <italic><tp:taxon-name><tp:taxon-name-part taxon-name-part-type="genus">Pheidole</tp:taxon-name-part> <tp:taxon-name-part taxon-name-part-type="species">koshewnikovi</tp:taxon-name-part></tp:taxon-name></italic> Ruzsky, and <italic><tp:taxon-name><tp:taxon-name-part taxon-name-part-type="genus">Temnothorax</tp:taxon-name-part> <tp:taxon-name-part taxon-name-part-type="species">dessyi</tp:taxon-name-part></tp:taxon-name></italic> (Menozzi);</p><p>Greece, Rhodes, Attavyros location 3: <italic><tp:taxon-name><tp:taxon-name-part taxon-name-part-type="genus">Aphaenogaster</tp:taxon-name-part> <tp:taxon-name-part taxon-name-part-type="species">festae</tp:taxon-name-part></tp:taxon-name></italic> Emery, <italic><tp:taxon-name><tp:taxon-name-part taxon-name-part-type="genus">Aphaenogaster</tp:taxon-name-part> <tp:taxon-name-part taxon-name-part-type="species">sporadis</tp:taxon-name-part></tp:taxon-name></italic> Santschi, <italic><tp:taxon-name><tp:taxon-name-part taxon-name-part-type="genus">Camponotus</tp:taxon-name-part> <tp:taxon-name-part taxon-name-part-type="species">boghossiani</tp:taxon-name-part></tp:taxon-name></italic> Forel, <italic><tp:taxon-name><tp:taxon-name-part taxon-name-part-type="genus">Camponotus</tp:taxon-name-part> <tp:taxon-name-part taxon-name-part-type="species">kiesenwetteri</tp:taxon-name-part></tp:taxon-name></italic> (Roger), <italic><tp:taxon-name><tp:taxon-name-part taxon-name-part-type="genus">Camponotus</tp:taxon-name-part> <tp:taxon-name-part taxon-name-part-type="species">lateralis</tp:taxon-name-part></tp:taxon-name></italic> (Olivier), <italic><tp:taxon-name><tp:taxon-name-part taxon-name-part-type="genus">Camponotus</tp:taxon-name-part> <tp:taxon-name-part taxon-name-part-type="species">samius</tp:taxon-name-part></tp:taxon-name></italic> Forel, <italic><tp:taxon-name><tp:taxon-name-part taxon-name-part-type="genus">Crematogaster</tp:taxon-name-part> <tp:taxon-name-part taxon-name-part-type="species">ionia</tp:taxon-name-part></tp:taxon-name></italic> Forel, <italic><tp:taxon-name><tp:taxon-name-part taxon-name-part-type="genus">Lepisiota</tp:taxon-name-part> <tp:taxon-name-part taxon-name-part-type="species">melas</tp:taxon-name-part></tp:taxon-name></italic> (Emery), <italic><tp:taxon-name><tp:taxon-name-part taxon-name-part-type="genus">Temnothorax</tp:taxon-name-part> <tp:taxon-name-part taxon-name-part-type="species">dessyi</tp:taxon-name-part></tp:taxon-name></italic> (Menozzi), and <italic><tp:taxon-name><tp:taxon-name-part taxon-name-part-type="genus">Plagiolepis</tp:taxon-name-part> <tp:taxon-name-part taxon-name-part-type="species">taurica</tp:taxon-name-part></tp:taxon-name></italic> Santschi;</p><p>Greece, Rhodes, road to Prof. Ilias location 2: <italic><tp:taxon-name><tp:taxon-name-part taxon-name-part-type="genus">Aphaenogaster</tp:taxon-name-part> <tp:taxon-name-part taxon-name-part-type="species">sporadis</tp:taxon-name-part></tp:taxon-name></italic> Santschi, <italic><tp:taxon-name><tp:taxon-name-part taxon-name-part-type="genus">Camponotus</tp:taxon-name-part> <tp:taxon-name-part taxon-name-part-type="species">aegaeus</tp:taxon-name-part></tp:taxon-name></italic> Emery, <italic><tp:taxon-name><tp:taxon-name-part taxon-name-part-type="genus">Camponotus</tp:taxon-name-part> <tp:taxon-name-part taxon-name-part-type="species">oertzeni</tp:taxon-name-part></tp:taxon-name></italic> Forel, <italic><tp:taxon-name><tp:taxon-name-part taxon-name-part-type="genus">Crematogaster</tp:taxon-name-part> <tp:taxon-name-part taxon-name-part-type="species">ionia</tp:taxon-name-part></tp:taxon-name></italic> Forel, and <italic><tp:taxon-name><tp:taxon-name-part taxon-name-part-type="genus">Plagiolepis</tp:taxon-name-part> <tp:taxon-name-part taxon-name-part-type="species">taurica</tp:taxon-name-part></tp:taxon-name></italic> Santschi;</p><p>Greece, Lesbos, Ligona Valley: <italic><tp:taxon-name><tp:taxon-name-part taxon-name-part-type="genus">Aphaenogaster</tp:taxon-name-part> <tp:taxon-name-part taxon-name-part-type="species">balcanica</tp:taxon-name-part></tp:taxon-name></italic> (Emery), <italic><tp:taxon-name><tp:taxon-name-part taxon-name-part-type="genus">Aphaenogaster</tp:taxon-name-part> <tp:taxon-name-part taxon-name-part-type="species">epirotes</tp:taxon-name-part></tp:taxon-name></italic> (Emery), <italic><tp:taxon-name><tp:taxon-name-part taxon-name-part-type="genus">Aphaenogaster</tp:taxon-name-part> <tp:taxon-name-part taxon-name-part-type="species">lesbica</tp:taxon-name-part></tp:taxon-name></italic> Forel, <italic><tp:taxon-name><tp:taxon-name-part taxon-name-part-type="genus">Camponotus</tp:taxon-name-part> <tp:taxon-name-part taxon-name-part-type="species">aegaeus</tp:taxon-name-part></tp:taxon-name></italic> Emery, <italic><tp:taxon-name><tp:taxon-name-part taxon-name-part-type="genus">Camponotus</tp:taxon-name-part> <tp:taxon-name-part taxon-name-part-type="species">boghossiani</tp:taxon-name-part></tp:taxon-name></italic> Forel, <italic><tp:taxon-name><tp:taxon-name-part taxon-name-part-type="genus">Camponotus</tp:taxon-name-part> <tp:taxon-name-part taxon-name-part-type="species">gestroi</tp:taxon-name-part></tp:taxon-name></italic> Emery, <italic><tp:taxon-name><tp:taxon-name-part taxon-name-part-type="genus">Camponotus</tp:taxon-name-part> <tp:taxon-name-part taxon-name-part-type="species">lateralis</tp:taxon-name-part></tp:taxon-name></italic> (Olivier), <italic><tp:taxon-name><tp:taxon-name-part taxon-name-part-type="genus">Camponotus</tp:taxon-name-part> <tp:taxon-name-part taxon-name-part-type="species">samius</tp:taxon-name-part></tp:taxon-name></italic> Forel, <italic><tp:taxon-name><tp:taxon-name-part taxon-name-part-type="genus">Camponotus</tp:taxon-name-part> <tp:taxon-name-part taxon-name-part-type="species">truncatus</tp:taxon-name-part></tp:taxon-name></italic> (Spinola), <italic><tp:taxon-name><tp:taxon-name-part taxon-name-part-type="genus">Cataglyphis</tp:taxon-name-part> <tp:taxon-name-part taxon-name-part-type="species">nodus</tp:taxon-name-part></tp:taxon-name></italic> (Brullé), <italic><tp:taxon-name><tp:taxon-name-part taxon-name-part-type="genus">Cataglyphis</tp:taxon-name-part> <tp:taxon-name-part taxon-name-part-type="species">viaticoides</tp:taxon-name-part></tp:taxon-name></italic> (André), <italic><tp:taxon-name><tp:taxon-name-part taxon-name-part-type="genus">Crematogaster</tp:taxon-name-part> <tp:taxon-name-part taxon-name-part-type="species">ionia</tp:taxon-name-part></tp:taxon-name></italic> Forel, <italic><tp:taxon-name><tp:taxon-name-part taxon-name-part-type="genus">Dolichoderes</tp:taxon-name-part> <tp:taxon-name-part taxon-name-part-type="species">quadripunctatus</tp:taxon-name-part></tp:taxon-name></italic> (Linnaeus), <italic><tp:taxon-name><tp:taxon-name-part taxon-name-part-type="genus">Lasius</tp:taxon-name-part> <tp:taxon-name-part taxon-name-part-type="species">alienus</tp:taxon-name-part></tp:taxon-name></italic> (Förster), <italic><tp:taxon-name><tp:taxon-name-part taxon-name-part-type="genus">Messor</tp:taxon-name-part> <tp:taxon-name-part taxon-name-part-type="species">oertzeni</tp:taxon-name-part></tp:taxon-name></italic> Forel, <italic><tp:taxon-name><tp:taxon-name-part taxon-name-part-type="genus">Messor</tp:taxon-name-part> <tp:taxon-name-part taxon-name-part-type="species">orientalis</tp:taxon-name-part></tp:taxon-name></italic> (Emery), <italic><tp:taxon-name><tp:taxon-name-part taxon-name-part-type="genus">Messor</tp:taxon-name-part> <tp:taxon-name-part taxon-name-part-type="species">wasmanni</tp:taxon-name-part></tp:taxon-name></italic> Krausse, <italic><tp:taxon-name><tp:taxon-name-part taxon-name-part-type="genus">Monomorium</tp:taxon-name-part> <tp:taxon-name-part taxon-name-part-type="species">monomorium</tp:taxon-name-part></tp:taxon-name></italic> Bolton, <italic><tp:taxon-name><tp:taxon-name-part taxon-name-part-type="genus">Pheidole</tp:taxon-name-part> <tp:taxon-name-part taxon-name-part-type="species">pallidula</tp:taxon-name-part></tp:taxon-name></italic> (Nylander), <italic><tp:taxon-name><tp:taxon-name-part taxon-name-part-type="genus">Plagiolepis</tp:taxon-name-part> <tp:taxon-name-part taxon-name-part-type="species">pallescens</tp:taxon-name-part></tp:taxon-name></italic> sensu Radchenko, <italic><tp:taxon-name><tp:taxon-name-part taxon-name-part-type="genus">Prenolepis</tp:taxon-name-part> <tp:taxon-name-part taxon-name-part-type="species">nitens</tp:taxon-name-part></tp:taxon-name></italic> (Mayr), <italic><tp:taxon-name><tp:taxon-name-part taxon-name-part-type="genus">Temnothorax</tp:taxon-name-part> <tp:taxon-name-part taxon-name-part-type="species">bulgaricus</tp:taxon-name-part></tp:taxon-name></italic> (Forel), <tp:taxon-name><tp:taxon-name-part taxon-name-part-type="genus">Temnothorax</tp:taxon-name-part> <tp:taxon-name-part taxon-name-part-type="uncertainty-rank">cf.</tp:taxon-name-part> <tp:taxon-name-part taxon-name-part-type="species">parvulus</tp:taxon-name-part></tp:taxon-name>, <tp:taxon-name><tp:taxon-name-part taxon-name-part-type="genus">Tetramorium</tp:taxon-name-part> <tp:taxon-name-part taxon-name-part-type="uncertainty-rank">cf.</tp:taxon-name-part> <tp:taxon-name-part taxon-name-part-type="species">caespitum</tp:taxon-name-part></tp:taxon-name>, <italic><tp:taxon-name><tp:taxon-name-part taxon-name-part-type="genus">Tetrarmorium</tp:taxon-name-part> <tp:taxon-name-part taxon-name-part-type="species">diomedeum</tp:taxon-name-part></tp:taxon-name></italic> Emery, and <italic><tp:taxon-name><tp:taxon-name-part taxon-name-part-type="genus">Tetramorium</tp:taxon-name-part> <tp:taxon-name-part taxon-name-part-type="species">punctatum</tp:taxon-name-part></tp:taxon-name></italic> Santschi;</p><p>Greece, Lesbos, Antissa: <italic><tp:taxon-name><tp:taxon-name-part taxon-name-part-type="genus">Aphaenogaster</tp:taxon-name-part> <tp:taxon-name-part taxon-name-part-type="species">festae</tp:taxon-name-part></tp:taxon-name></italic> Emery, <italic><tp:taxon-name><tp:taxon-name-part taxon-name-part-type="genus">Camponotus</tp:taxon-name-part> <tp:taxon-name-part taxon-name-part-type="species">lateralis</tp:taxon-name-part></tp:taxon-name></italic> (Olivier), <italic><tp:taxon-name><tp:taxon-name-part taxon-name-part-type="genus">Cataglyphis</tp:taxon-name-part> <tp:taxon-name-part taxon-name-part-type="species">nodus</tp:taxon-name-part></tp:taxon-name></italic> (Brullé), <italic><tp:taxon-name><tp:taxon-name-part taxon-name-part-type="genus">Crematogaster</tp:taxon-name-part> <tp:taxon-name-part taxon-name-part-type="species">ionia</tp:taxon-name-part></tp:taxon-name></italic> Forel, <italic><tp:taxon-name><tp:taxon-name-part taxon-name-part-type="genus">Crematogaster</tp:taxon-name-part> <tp:taxon-name-part taxon-name-part-type="species">schmidti</tp:taxon-name-part></tp:taxon-name></italic> <!--PageBreak-->(Mayr), <italic><tp:taxon-name><tp:taxon-name-part taxon-name-part-type="genus">Dolichoderes</tp:taxon-name-part> <tp:taxon-name-part taxon-name-part-type="species">quadripunctatus</tp:taxon-name-part></tp:taxon-name></italic> (Linnaeus), <italic><tp:taxon-name><tp:taxon-name-part taxon-name-part-type="genus">Lepisiota</tp:taxon-name-part> <tp:taxon-name-part taxon-name-part-type="species">frauenfeldi</tp:taxon-name-part></tp:taxon-name></italic> (Mayr), <italic><tp:taxon-name><tp:taxon-name-part taxon-name-part-type="genus">Messor</tp:taxon-name-part> <tp:taxon-name-part taxon-name-part-type="species">orientalis</tp:taxon-name-part></tp:taxon-name></italic> (Emery), <italic><tp:taxon-name><tp:taxon-name-part taxon-name-part-type="genus">Pheidole</tp:taxon-name-part> <tp:taxon-name-part taxon-name-part-type="species">pallidula</tp:taxon-name-part></tp:taxon-name></italic> (Nylander), <italic><tp:taxon-name><tp:taxon-name-part taxon-name-part-type="genus">Temnothorax</tp:taxon-name-part> <tp:taxon-name-part taxon-name-part-type="species">bulgaricus</tp:taxon-name-part></tp:taxon-name></italic> (Forel), and <italic><tp:taxon-name><tp:taxon-name-part taxon-name-part-type="genus">Trichomyrmex</tp:taxon-name-part> <tp:taxon-name-part taxon-name-part-type="species">perplexus</tp:taxon-name-part></tp:taxon-name></italic> (Radchenko);</p><p>Greece, Lesbos, 3 km N of Kalloni: <italic><tp:taxon-name><tp:taxon-name-part taxon-name-part-type="genus">Camponotus</tp:taxon-name-part> <tp:taxon-name-part taxon-name-part-type="species">lateralis</tp:taxon-name-part></tp:taxon-name></italic> (Olivier), <italic><tp:taxon-name><tp:taxon-name-part taxon-name-part-type="genus">Camponotus</tp:taxon-name-part> <tp:taxon-name-part taxon-name-part-type="species">sanctus</tp:taxon-name-part></tp:taxon-name></italic> Forel, <italic><tp:taxon-name><tp:taxon-name-part taxon-name-part-type="genus">Crematogaster</tp:taxon-name-part> <tp:taxon-name-part taxon-name-part-type="species">ionia</tp:taxon-name-part></tp:taxon-name></italic> Forel, <italic><tp:taxon-name><tp:taxon-name-part taxon-name-part-type="genus">Messor</tp:taxon-name-part> <tp:taxon-name-part taxon-name-part-type="species">orientalis</tp:taxon-name-part></tp:taxon-name></italic> (Emery), <italic><tp:taxon-name><tp:taxon-name-part taxon-name-part-type="genus">Plagiolepis</tp:taxon-name-part> <tp:taxon-name-part taxon-name-part-type="species">pallescens</tp:taxon-name-part></tp:taxon-name></italic> sensu Radchenko, <italic><tp:taxon-name><tp:taxon-name-part taxon-name-part-type="genus">Temnothorax</tp:taxon-name-part> <tp:taxon-name-part taxon-name-part-type="species">bulgaricus</tp:taxon-name-part></tp:taxon-name></italic> (Forel), <tp:taxon-name><tp:taxon-name-part taxon-name-part-type="genus">Temnothorax</tp:taxon-name-part> <tp:taxon-name-part taxon-name-part-type="uncertainty-rank">cf.</tp:taxon-name-part> <tp:taxon-name-part taxon-name-part-type="species">exilis</tp:taxon-name-part></tp:taxon-name>, and <italic><tp:taxon-name><tp:taxon-name-part taxon-name-part-type="genus">Temnothorax</tp:taxon-name-part> <tp:taxon-name-part taxon-name-part-type="species">semiruber</tp:taxon-name-part></tp:taxon-name></italic> (André);</p><p>Greece, Lesbos, M. Pythariou: <italic><tp:taxon-name><tp:taxon-name-part taxon-name-part-type="genus">Aphaenogaster</tp:taxon-name-part> <tp:taxon-name-part taxon-name-part-type="species">festae</tp:taxon-name-part></tp:taxon-name></italic> Emery, <italic><tp:taxon-name><tp:taxon-name-part taxon-name-part-type="genus">Camponotus</tp:taxon-name-part> <tp:taxon-name-part taxon-name-part-type="species">lateralis</tp:taxon-name-part></tp:taxon-name></italic> (Olivier), <italic><tp:taxon-name><tp:taxon-name-part taxon-name-part-type="genus">Cataglyphis</tp:taxon-name-part> <tp:taxon-name-part taxon-name-part-type="species">nodus</tp:taxon-name-part></tp:taxon-name></italic> (Brullé), <italic><tp:taxon-name><tp:taxon-name-part taxon-name-part-type="genus">Crematogaster</tp:taxon-name-part> <tp:taxon-name-part taxon-name-part-type="species">ionia</tp:taxon-name-part></tp:taxon-name></italic> Forel, <italic><tp:taxon-name><tp:taxon-name-part taxon-name-part-type="genus">Lepisiota</tp:taxon-name-part> <tp:taxon-name-part taxon-name-part-type="species">frauenfeldi</tp:taxon-name-part></tp:taxon-name></italic> (Mayr), <italic><tp:taxon-name><tp:taxon-name-part taxon-name-part-type="genus">Liometopum</tp:taxon-name-part> <tp:taxon-name-part taxon-name-part-type="species">microcephalum</tp:taxon-name-part></tp:taxon-name></italic> (Panzer), <italic><tp:taxon-name><tp:taxon-name-part taxon-name-part-type="genus">Pheidole</tp:taxon-name-part> <tp:taxon-name-part taxon-name-part-type="species">pallidula</tp:taxon-name-part></tp:taxon-name></italic> (Nylander), <italic><tp:taxon-name><tp:taxon-name-part taxon-name-part-type="genus">Temnothorax</tp:taxon-name-part> <tp:taxon-name-part taxon-name-part-type="species">bulgaricus</tp:taxon-name-part></tp:taxon-name></italic> (Forel), <tp:taxon-name><tp:taxon-name-part taxon-name-part-type="genus">Tetramorium</tp:taxon-name-part> <tp:taxon-name-part taxon-name-part-type="uncertainty-rank">cf.</tp:taxon-name-part> <tp:taxon-name-part taxon-name-part-type="species">chefketi</tp:taxon-name-part></tp:taxon-name>, <tp:taxon-name><tp:taxon-name-part taxon-name-part-type="genus">Tetramorium</tp:taxon-name-part> <tp:taxon-name-part taxon-name-part-type="uncertainty-rank">cf.</tp:taxon-name-part> <tp:taxon-name-part taxon-name-part-type="species">semilaeve</tp:taxon-name-part></tp:taxon-name>, <italic><tp:taxon-name><tp:taxon-name-part taxon-name-part-type="genus">Tetramorium</tp:taxon-name-part> <tp:taxon-name-part taxon-name-part-type="species">rhodium</tp:taxon-name-part></tp:taxon-name></italic> Emery;</p><p>Greece, Lesbos, Ipsilometopo: <italic><tp:taxon-name><tp:taxon-name-part taxon-name-part-type="genus">Aphaenogaster</tp:taxon-name-part> <tp:taxon-name-part taxon-name-part-type="species">balcanica</tp:taxon-name-part></tp:taxon-name></italic> (Emery), <italic><tp:taxon-name><tp:taxon-name-part taxon-name-part-type="genus">Aphaenogaster</tp:taxon-name-part> <tp:taxon-name-part taxon-name-part-type="species">epirotes</tp:taxon-name-part></tp:taxon-name></italic> (Emery), <italic><tp:taxon-name><tp:taxon-name-part taxon-name-part-type="genus">Aphaenogaster</tp:taxon-name-part> <tp:taxon-name-part taxon-name-part-type="species">festae</tp:taxon-name-part></tp:taxon-name></italic> Emery, <italic><tp:taxon-name><tp:taxon-name-part taxon-name-part-type="genus">Camponotus</tp:taxon-name-part> <tp:taxon-name-part taxon-name-part-type="species">boghossiani</tp:taxon-name-part></tp:taxon-name></italic> Forel, <italic><tp:taxon-name><tp:taxon-name-part taxon-name-part-type="genus">Camponotus</tp:taxon-name-part> <tp:taxon-name-part taxon-name-part-type="species">kiesenwetteri</tp:taxon-name-part></tp:taxon-name></italic> (Roger), <italic><tp:taxon-name><tp:taxon-name-part taxon-name-part-type="genus">Camponotus</tp:taxon-name-part> <tp:taxon-name-part taxon-name-part-type="species">lateralis</tp:taxon-name-part></tp:taxon-name></italic> (Olivier), <italic><tp:taxon-name><tp:taxon-name-part taxon-name-part-type="genus">Camponotus</tp:taxon-name-part> <tp:taxon-name-part taxon-name-part-type="species">samius</tp:taxon-name-part></tp:taxon-name></italic> Forel, <italic><tp:taxon-name><tp:taxon-name-part taxon-name-part-type="genus">Camponotus</tp:taxon-name-part> <tp:taxon-name-part taxon-name-part-type="species">sanctus</tp:taxon-name-part></tp:taxon-name></italic> Forel, <italic><tp:taxon-name><tp:taxon-name-part taxon-name-part-type="genus">Cataglyphis</tp:taxon-name-part> <tp:taxon-name-part taxon-name-part-type="species">nodus</tp:taxon-name-part></tp:taxon-name></italic> (Brullé), <italic><tp:taxon-name><tp:taxon-name-part taxon-name-part-type="genus">Cataglyphis</tp:taxon-name-part> <tp:taxon-name-part taxon-name-part-type="species">viaticoides</tp:taxon-name-part></tp:taxon-name></italic> (André), <italic><tp:taxon-name><tp:taxon-name-part taxon-name-part-type="genus">Crematogaster</tp:taxon-name-part> <tp:taxon-name-part taxon-name-part-type="species">ionia</tp:taxon-name-part></tp:taxon-name></italic> Forel, <italic><tp:taxon-name><tp:taxon-name-part taxon-name-part-type="genus">Crematogaster</tp:taxon-name-part> <tp:taxon-name-part taxon-name-part-type="species">lorteti</tp:taxon-name-part></tp:taxon-name></italic> Forel, <italic><tp:taxon-name><tp:taxon-name-part taxon-name-part-type="genus">Lasius</tp:taxon-name-part> <tp:taxon-name-part taxon-name-part-type="species">alienus</tp:taxon-name-part></tp:taxon-name></italic> (Förster) <italic><tp:taxon-name><tp:taxon-name-part taxon-name-part-type="genus">Lepisiota</tp:taxon-name-part> <tp:taxon-name-part taxon-name-part-type="species">frauenfeldi</tp:taxon-name-part></tp:taxon-name></italic> (Mayr), <italic><tp:taxon-name><tp:taxon-name-part taxon-name-part-type="genus">Messor</tp:taxon-name-part> <tp:taxon-name-part taxon-name-part-type="species">oertzeni</tp:taxon-name-part></tp:taxon-name></italic> Forel, <italic><tp:taxon-name><tp:taxon-name-part taxon-name-part-type="genus">Messor</tp:taxon-name-part> <tp:taxon-name-part taxon-name-part-type="species">orientalis</tp:taxon-name-part></tp:taxon-name></italic> (Emery), <italic><tp:taxon-name><tp:taxon-name-part taxon-name-part-type="genus">Monomorium</tp:taxon-name-part> <tp:taxon-name-part taxon-name-part-type="species">monomorium</tp:taxon-name-part></tp:taxon-name></italic> Bolton, <tp:taxon-name><tp:taxon-name-part taxon-name-part-type="genus">Pheidole</tp:taxon-name-part> <tp:taxon-name-part taxon-name-part-type="uncertainty-rank">cf.</tp:taxon-name-part> <tp:taxon-name-part taxon-name-part-type="species">pallidula</tp:taxon-name-part></tp:taxon-name>, <italic><tp:taxon-name><tp:taxon-name-part taxon-name-part-type="genus">Plagiolepis</tp:taxon-name-part> <tp:taxon-name-part taxon-name-part-type="species">taurica</tp:taxon-name-part></tp:taxon-name></italic> Santschi, <italic><tp:taxon-name><tp:taxon-name-part taxon-name-part-type="genus">Prenolepis</tp:taxon-name-part> <tp:taxon-name-part taxon-name-part-type="species">nitens</tp:taxon-name-part></tp:taxon-name></italic> (Mayr), <tp:taxon-name><tp:taxon-name-part taxon-name-part-type="genus">Temnothorax</tp:taxon-name-part> <tp:taxon-name-part taxon-name-part-type="uncertainty-rank">cf.</tp:taxon-name-part> <tp:taxon-name-part taxon-name-part-type="species">affinis</tp:taxon-name-part></tp:taxon-name>, <tp:taxon-name><tp:taxon-name-part taxon-name-part-type="genus">Temnothorax</tp:taxon-name-part> <tp:taxon-name-part taxon-name-part-type="uncertainty-rank">cf.</tp:taxon-name-part> <tp:taxon-name-part taxon-name-part-type="species">luteus</tp:taxon-name-part></tp:taxon-name>, <tp:taxon-name><tp:taxon-name-part taxon-name-part-type="genus">Temnothorax</tp:taxon-name-part> <tp:taxon-name-part taxon-name-part-type="uncertainty-rank">cf.</tp:taxon-name-part> <tp:taxon-name-part taxon-name-part-type="species">tristis</tp:taxon-name-part></tp:taxon-name>, <italic><tp:taxon-name><tp:taxon-name-part taxon-name-part-type="genus">Temnothorax</tp:taxon-name-part> <tp:taxon-name-part taxon-name-part-type="species">bulgaricus</tp:taxon-name-part></tp:taxon-name></italic> Forel, <tp:taxon-name><tp:taxon-name-part taxon-name-part-type="genus">Tetramorium</tp:taxon-name-part> <tp:taxon-name-part taxon-name-part-type="uncertainty-rank">cf.</tp:taxon-name-part> <tp:taxon-name-part taxon-name-part-type="species">punctatum</tp:taxon-name-part></tp:taxon-name>.</p></tp:treatment-sec><tp:treatment-sec sec-type="Distribution"><title>Distribution.</title><p>Described from Turkey: “Coccarinali près Smyrne” [now Izmir, Izmir province]. New locality in Turkey (ancient Phaselis) is placed in Antalya province approximately 370 km southeast from the type locality, three localities on Rhodes (Greece, Dodecanese) are placed 231-139 km southwest from the second locality in Turkey, and localities on Lesbos are placed 100-120 km northwest from the type locality (Fig. <xref ref-type="fig" rid="F9">16</xref>). Species new to Greek fauna.</p><p>A key to the worker caste of the East Mediterranean species belonging to the <italic><tp:taxon-name><tp:taxon-name-part taxon-name-part-type="genus">Temnothorax</tp:taxon-name-part> <tp:taxon-name-part taxon-name-part-type="species">recedens</tp:taxon-name-part></tp:taxon-name></italic> group.</p><table-wrap content-type="key" position="anchor" orientation="portrait"><table id="TID0EGGAE" rules="all"><tbody><tr><td rowspan="1" colspan="1">1</td><td rowspan="1" colspan="1">Head rectangular, rugulose with longitudinal striation</td><td rowspan="1" colspan="1"><bold><italic><tp:taxon-name><tp:taxon-name-part taxon-name-part-type="genus">Temnothorax</tp:taxon-name-part> <tp:taxon-name-part taxon-name-part-type="species">finzii</tp:taxon-name-part></tp:taxon-name></italic></bold></td></tr><tr><td rowspan="1" colspan="1">–</td><td rowspan="1" colspan="1">Head oval, smooth and shiny</td><td rowspan="1" colspan="1"><bold>2</bold></td></tr><tr><td rowspan="1" colspan="1">2</td><td rowspan="1" colspan="1">Whole body uniformly brown to pale brown, Greece: Karpathos Is</td><td rowspan="1" colspan="1"><bold><italic><tp:taxon-name><tp:taxon-name-part taxon-name-part-type="genus">Temnothorax</tp:taxon-name-part> <tp:taxon-name-part taxon-name-part-type="species">solerii</tp:taxon-name-part></tp:taxon-name></italic></bold></td></tr><tr><td rowspan="1" colspan="1">–</td><td rowspan="1" colspan="1">Body bicoloured, at least gaster with darker transverse apical band on the first gastral tergite</td><td rowspan="1" colspan="1"><bold>3</bold></td></tr><tr><td rowspan="1" colspan="1">3</td><td rowspan="1" colspan="1">Propodeal spines very long, claw-shaped, more or less curved apically</td><td rowspan="1" colspan="1"><bold><italic><tp:taxon-name><tp:taxon-name-part taxon-name-part-type="genus">Temnothorax</tp:taxon-name-part> <tp:taxon-name-part taxon-name-part-type="species">rogeri</tp:taxon-name-part></tp:taxon-name></italic></bold></td></tr><tr><td rowspan="1" colspan="1">–</td><td rowspan="1" colspan="1">Propodeal spines short, never claw-shaped, pointed more or less upward</td><td rowspan="1" colspan="1"><bold>4</bold></td></tr><tr><td rowspan="1" colspan="1">4</td><td rowspan="1" colspan="1">Head and masosoma uniformly pale yellow, gaster pale yellow with darker transverse apical band on the first gastral tergite, <abbrev xmlns:xlink="http://www.w3.org/1999/xlink" xlink:title="eye index; EL/HL × 100" xlink:type="simple">EI</abbrev> &lt; 20.3</td><td rowspan="1" colspan="1"><bold><italic><tp:taxon-name><tp:taxon-name-part taxon-name-part-type="genus">Temnothorax</tp:taxon-name-part> <tp:taxon-name-part taxon-name-part-type="species">antigoni</tp:taxon-name-part></tp:taxon-name></italic></bold></td></tr><tr><td rowspan="1" colspan="1">–</td><td rowspan="1" colspan="1">Head and mesosoma usually bicoloured, with at least infuscate spot on meso- and metapleura, gaster dark with pale basal spot of first tergite, <abbrev xmlns:xlink="http://www.w3.org/1999/xlink" xlink:title="eye index; EL/HL × 100" xlink:type="simple">EI</abbrev> &gt; 20.3</td><td rowspan="1" colspan="1"><bold><italic><tp:taxon-name><tp:taxon-name-part taxon-name-part-type="genus">Temnothorax</tp:taxon-name-part> <tp:taxon-name-part taxon-name-part-type="species">recedens</tp:taxon-name-part></tp:taxon-name></italic></bold></td></tr><!--PageBreak--></tbody></table></table-wrap></tp:treatment-sec><tp:treatment-sec><!--Section generated to contain objects referenced in tp:taxon-treatment.--><supplementary-material xmlns:xlink="http://www.w3.org/1999/xlink" id="S1" position="float" orientation="portrait" xlink:type="simple"><label>Supplementary material 1</label><caption><p>Table with specimens data</p></caption><p>Data type: specimens data</p><media xlink:href="zookeys-523-129-s001.xlsx" mimetype="xlsx" mime-subtype="xlsx file" position="float" orientation="portrait" xlink:type="simple" id="oo_58364.xlsx"/><permissions><license xlink:type="simple"><license-p>This dataset is made available under the Open Database License (<ext-link xlink:type="simple" ext-link-type="uri" xlink:href="http://opendatacommons.org/licenses/odbl/1.0/">http://opendatacommons.org/licenses/odbl/1.0/</ext-link>). The Open Database License (ODbL) is a license agreement intended to allow users to freely share, modify, and use this Dataset while maintaining this same freedom for others, provided that the original source and author(s) are credited.</license-p></license></permissions><attrib specific-use="authors">Sebastian Salata, Lech Borowiec</attrib></supplementary-material><fig id="F9" position="float" orientation="portrait"><label>Figure 16.</label><caption><p>Distribution of <italic><tp:taxon-name><tp:taxon-name-part taxon-name-part-type="genus">Temnothorax</tp:taxon-name-part> <tp:taxon-name-part taxon-name-part-type="species">antigoni</tp:taxon-name-part></tp:taxon-name></italic> (Forel), blue circle – locus typicus, red circle – new locality in Turkey (also locus typicus for <italic><tp:taxon-name><tp:taxon-name-part taxon-name-part-type="genus">Temnothorax</tp:taxon-name-part> <tp:taxon-name-part taxon-name-part-type="species">curtisetosus</tp:taxon-name-part></tp:taxon-name></italic> sp. n.), yellow circles – new localities in Rhodes, black circle – new localities in Lesbos.</p></caption><graphic xmlns:xlink="http://www.w3.org/1999/xlink" xlink:href="zookeys-523-129-g009.jpg" position="float" orientation="portrait" xlink:type="simple" id="oo_58363.jpg"/></fig></tp:treatment-sec><ref-list><ref id="B6"><mixed-citation xmlns:xlink="http://www.w3.org/1999/xlink" xlink:type="simple"><person-group><name name-style="western"><surname>Heinze</surname><given-names>J</given-names></name></person-group> (<year>1988</year>) <article-title>The ant-tribe <tp:taxon-name><tp:taxon-name-part taxon-name-part-type="tribe">Leptothoracini</tp:taxon-name-part></tp:taxon-name> in Turkey (<tp:taxon-name><tp:taxon-name-part taxon-name-part-type="order">Hymenoptera</tp:taxon-name-part></tp:taxon-name>, <tp:taxon-name><tp:taxon-name-part taxon-name-part-type="family">Formicidae</tp:taxon-name-part></tp:taxon-name>).</article-title> <source>Zoology in the Middle East</source> <volume>2</volume>(<issue>1</issue>): <fpage>86</fpage>–<lpage>88</lpage>. doi: <ext-link xlink:type="simple" ext-link-type="doi" xlink:href="10.1080/09397140.1988.10637564">10.1080/09397140.1988.10637564</ext-link> </mixed-citation></ref><ref id="B7"><mixed-citation xmlns:xlink="http://www.w3.org/1999/xlink" xlink:type="simple"><person-group><name name-style="western"><surname>Kiran</surname><given-names>K</given-names></name><name name-style="western"><surname>Karaman</surname><given-names>C</given-names></name></person-group> (<year>2012</year>) <article-title>First annotated checklist of the ant fauna of Turkey (<tp:taxon-name><tp:taxon-name-part taxon-name-part-type="order">Hymenoptera</tp:taxon-name-part></tp:taxon-name>: <tp:taxon-name><tp:taxon-name-part taxon-name-part-type="family">Formicidae</tp:taxon-name-part></tp:taxon-name>).</article-title> <source>Zootaxa</source> <volume>3548</volume>: <fpage>1</fpage>–<lpage>38</lpage>. </mixed-citation></ref></ref-list></tp:taxon-treatment>
