# Supplementary material for: Redescription of Temnothorax antigoni (Forel, 1911) and description of its new social parasite Temnothorax curtisetosus sp. n. from Turkey (Hymenoptera, Formicidae)
Source: Zookeys. 2015 Sep 28;(523):129–48. doi: 10.3897/zookeys.523.6103 (PMC4602300; doi:10.3897/zookeys.523.6103)
Supplement: XML Treatment for Temnothorax curtisetosus [file zookeys.523.6103-treatment2.xml]

<!DOCTYPE tp:taxon-treatment
  PUBLIC "-//TaxonX//DTD Taxonomic Treatment Publishing DTD v0 20100105//EN" "tax-treatment-NSO.dtd">
<tp:taxon-treatment xmlns:tp="http://www.plazi.org/taxpub"><tp:treatment-meta><kwd-group><label>Taxon classification</label><kwd><named-content content-type="kingdom">Animalia</named-content></kwd><kwd><named-content content-type="order">Hymenoptera</named-content></kwd><kwd><named-content content-type="family">Formicidae</named-content></kwd></kwd-group><mixed-citation publication-type="journal"><person-group><name><surname>Salata</surname><given-names>Sebastian</given-names></name><name><surname>Borowiec</surname><given-names>Lech</given-names></name></person-group><article-title>Redescription of <italic><tp:taxon-name><tp:taxon-name-part taxon-name-part-type="genus">Temnothorax</tp:taxon-name-part> <tp:taxon-name-part taxon-name-part-type="species">antigoni</tp:taxon-name-part></tp:taxon-name></italic> (Forel, 1911) and description of its new social parasite <italic><tp:taxon-name><tp:taxon-name-part taxon-name-part-type="genus">Temnothorax</tp:taxon-name-part> <tp:taxon-name-part taxon-name-part-type="species">curtisetosus</tp:taxon-name-part></tp:taxon-name></italic> sp. n. from Turkey (<tp:taxon-name><tp:taxon-name-part taxon-name-part-type="order">Hymenoptera</tp:taxon-name-part></tp:taxon-name>, <tp:taxon-name><tp:taxon-name-part taxon-name-part-type="family">Formicidae</tp:taxon-name-part></tp:taxon-name>)</article-title><source>Zookeys</source><day>28</day><month>9</month><year>2015</year><volume>2015</volume><issue>523</issue><fpage>129</fpage><lpage>148</lpage><pub-id pub-id-type="doi">10.3897/zookeys.523.6103</pub-id></mixed-citation></tp:treatment-meta><tp:nomenclature><tp:taxon-name>
                        <tp:taxon-name-part taxon-name-part-type="genus">Temnothorax</tp:taxon-name-part>
                        <tp:taxon-name-part taxon-name-part-type="species">curtisetosus</tp:taxon-name-part>
                        <object-id xmlns:xlink="http://www.w3.org/1999/xlink" content-type="zoobank" xlink:type="simple">http://zoobank.org/CF1D977F-E8B0-45AE-B747-21F5590949C2</object-id>
                    </tp:taxon-name><tp:taxon-authority>Salata &amp; Borowiec</tp:taxon-authority><tp:taxon-status xmlns:xlink="http://www.w3.org/1999/xlink" xlink:type="simple">sp. n.</tp:taxon-status></tp:nomenclature><tp:treatment-sec sec-type="Etymology"><title>Etymology.</title><p>Named after the very short setae on mesosoma dorsum and gastral tergites.</p></tp:treatment-sec><tp:treatment-sec sec-type="material"><title>Material examined.</title><p>Holotype worker (<abbrev xmlns:xlink="http://www.w3.org/1999/xlink" content-type="institution" xlink:title="Museum of Natural History, University of Wrocław, Poland" xlink:type="simple">MNHW</abbrev> no. 1226): TURKEY, Antalya Prov. | ancient Phaselis | c. 6 m, <named-content xmlns:xlink="http://www.w3.org/1999/xlink" content-type="dwc:verbatimCoordinates" xlink:type="simple">36.5262N/30.5455E</named-content> | 29 VI 2010, L. Borowiec || Collection L. Borowiec | <tp:taxon-name><tp:taxon-name-part taxon-name-part-type="family">Formicidae</tp:taxon-name-part></tp:taxon-name> | LBC-TR00059 || <italic><tp:taxon-name><tp:taxon-name-part taxon-name-part-type="genus">Temnothorax</tp:taxon-name-part></tp:taxon-name></italic> | <italic><tp:taxon-name><tp:taxon-name-part taxon-name-part-type="species">curtisetosus</tp:taxon-name-part></tp:taxon-name></italic> sp. n. | in nest of <tp:taxon-name><tp:taxon-name-part taxon-name-part-type="genus">Temnothorax</tp:taxon-name-part> <tp:taxon-name-part taxon-name-part-type="species">antigoni</tp:taxon-name-part></tp:taxon-name> | det. Salata &amp; Borowiec; paratype worker: the same data as holotype (<abbrev xmlns:xlink="http://www.w3.org/1999/xlink" content-type="institution" xlink:title="Department of Biodiversity and Evolutionary Taxonomy, University of Wrocław, Poland" xlink:type="simple">DBET</abbrev>).</p></tp:treatment-sec><tp:treatment-sec sec-type="Description"><title>Description.</title><p>Measurements: Workers (n = 2). <abbrev xmlns:xlink="http://www.w3.org/1999/xlink" xlink:title="head length; measured in straight line from mid-point of anterior clypeal margin to mid-point of occipital margin in full-face view" xlink:type="simple">HL</abbrev>: 0.715-0.737 (0.726); <abbrev xmlns:xlink="http://www.w3.org/1999/xlink" xlink:title="head width; measured above the eyes in full-face view" xlink:type="simple">HW</abbrev>: 0.536-0.570 (0.553); <abbrev xmlns:xlink="http://www.w3.org/1999/xlink" xlink:title="eye length; measured along the maximum diameter of eye" xlink:type="simple">EL</abbrev>: 0.178-0.184 (0.181); <abbrev xmlns:xlink="http://www.w3.org/1999/xlink" xlink:title="eye width; measured along the maximum width of eye (diameter perpendicularly to EL)" xlink:type="simple">EW</abbrev>: 0.145-0.151 (0.148); <abbrev xmlns:xlink="http://www.w3.org/1999/xlink" xlink:title="maximum straight-line length of the scape" xlink:type="simple">SL</abbrev>: 0.575-0.603 (0.589); <abbrev xmlns:xlink="http://www.w3.org/1999/xlink" xlink:title="mesosoma length; measured as diagonal length from the anterior end of the neck shield to the posterior margin of the propodeal lobe" xlink:type="simple">ML</abbrev>: 0.899-0.905 (0.902); <abbrev xmlns:xlink="http://www.w3.org/1999/xlink" xlink:title="propodeal spine length; measured from the center of the propodeal spiracle to the top of the propodeal spine" xlink:type="simple">PSL</abbrev>: 0.162-0.170 (0.166); <abbrev xmlns:xlink="http://www.w3.org/1999/xlink" xlink:title="petiole length; maximum length of petiole in lateral view" xlink:type="simple">PL</abbrev>: 0.296-0.330 (0.313); <abbrev xmlns:xlink="http://www.w3.org/1999/xlink" xlink:title="postpetiole length; maximum length of postpetiole in lateral view" xlink:type="simple">PPL</abbrev>: 0.212-0.235 (0.2235); <abbrev xmlns:xlink="http://www.w3.org/1999/xlink" xlink:title="petiole height; maximum height of petiole in lateral view" xlink:type="simple">PH</abbrev>: 0.279-0.279 (0.279); <abbrev xmlns:xlink="http://www.w3.org/1999/xlink" xlink:title="postpetiole height; maximum height of postpetiole in lateral view" xlink:type="simple">PPH</abbrev>: 0.223-0.246 (0.2345); <abbrev xmlns:xlink="http://www.w3.org/1999/xlink" xlink:title="maximum distance between outer margins of spines measured at the base" xlink:type="simple">SPBA</abbrev>: 0.201-0.190 (0.1955); <abbrev xmlns:xlink="http://www.w3.org/1999/xlink" xlink:title="maximum distance between outer margins of spines measured at the top" xlink:type="simple">SPT</abbrev>: 0.229-0.223 (0.226); <abbrev xmlns:xlink="http://www.w3.org/1999/xlink" xlink:title="petiole width; maximum width of petiole in dorsal view" xlink:type="simple">PW</abbrev>: 0.212-0.235 (0.2235); <abbrev xmlns:xlink="http://www.w3.org/1999/xlink" xlink:title="postpetiole width; maximum width of postpetiole in dorsal view" xlink:type="simple">PPW</abbrev>: 0.313-0.313 (0.313); <abbrev xmlns:xlink="http://www.w3.org/1999/xlink" xlink:title="head index: HW/HL × 100" xlink:type="simple">HI</abbrev>: 75-77.3 (76.2); <abbrev xmlns:xlink="http://www.w3.org/1999/xlink" xlink:title="eye index; EL/HL × 100" xlink:type="simple">EI</abbrev>: 24.9-25 (24.95); <abbrev xmlns:xlink="http://www.w3.org/1999/xlink" xlink:title="propodeal spines index; PSL/HW × 100" xlink:type="simple">SPI</abbrev> 28.4-31.7 (30.1); <abbrev xmlns:xlink="http://www.w3.org/1999/xlink" xlink:title="scape index: SL/HL × 100" xlink:type="simple">SI</abbrev>: 80.4-81.8 (81.1).</p><p>Head yellowish, in dorsal half slightly darker than in frontal parts and below eyes. Mesosoma, petiole, postpetiole, antennae and legs uniformly yellowish, first gastral tergite yellowish-brown with paler large patch at base, subsequent tergites yellowish-brown, sternites yellow (Figs <xref ref-type="fig" rid="F5">9</xref>, <xref ref-type="fig" rid="F5">10</xref>).</p><fig id="F5" position="float" orientation="portrait"><label>Figures 9–10.</label><caption><p><italic><tp:taxon-name><tp:taxon-name-part taxon-name-part-type="genus">Temnothorax</tp:taxon-name-part> <tp:taxon-name-part taxon-name-part-type="species">curtisetosus</tp:taxon-name-part></tp:taxon-name></italic> sp. n., worker <bold>9</bold> dorsal <bold>10</bold> lateral. Scale bar: 1 mm.</p></caption><graphic xmlns:xlink="http://www.w3.org/1999/xlink" xlink:href="zookeys-523-129-g005.jpg" position="float" orientation="portrait" xlink:type="simple" id="oo_58359.jpg"/></fig><p>Head 1.4 times as long as wide, posterior margin of head straight and laterally rounded in full-face view, gena almost parallel-sided (Fig. <xref ref-type="fig" rid="F6">11</xref>). Eyes moderately large, 1.2 times as long as wide, gena 1.2 times as long as eye length, distance between line connecting hind margins of eyes to posterior margin of head 1.3 times as long as eye length. Anterior margin of clypeus regularly rounded, clypeal lines distinct, slightly divergent, reaching to the line connecting posterior margin of eyes. Almost whole surface of head smooth and shiny, only gena with rugose sculpture and along inner and outer margin of eye run 2–3 thin carinae. Clypeus, frons and top of the head with numerous, moderately long, erect hair, the longest hairs slightly shorter than eye width, ventral surface of head with numerous moderately long hairs. Antennal scape 0.8 times as long as head, thin, in widest part only 1.5 times as wide as antennal base. Surface of scape smooth and shiny, covered with moderately long, moderately dense, more or less erect hairs. Funiculus 1.3 times as long as scape with three-segmented thin club, first segment 1.8 times as long as wide, second segment as long as wide, segments 3–5 slightly transverse, club very long, only slightly shorter than segments 1–9 combined. Mesosoma elongate, 2.5 times as long as wide, with deep metanotal groove. Pronotum rounded on sides, regularly convex in profile, smooth and shiny, with 5–6 moderately long and few short, erect hairs. Promesonotal suture very fine but visible, mesonotum forms with pronotum regular arch, dorsal surface smooth and shiny with 4–8 moderately long hairs, sides with few longitudinal carinae. Mesopleura with indistinct microreticularion and few carinae. Propodeum distinctly convex in profile, surface with indistinct microreticulation but shiny, with 5–6 moderately long erect setae, propodeal spines short, 1.1 times as long as width at <!--PageBreak-->base, acute, near apex with one long seta (Fig. <xref ref-type="fig" rid="F5">10</xref>), metapleura with indistinct microreticularion and few carinae. Petiole short, 1.1 times as long as high, dorsal surface shallowly concave, petiolar lobe rounded, on sides with short carina, ventral margin of petiole straight, carinate, at base with moderately large, sharp denticle. In dorsal view petiolar lobe almost round, then distinctly converging to base. Petiolar lobe smooth and shiny with 4 long and two short erect hairs, sides of petiole microreticulate but shiny. Postpetiole globular in profile, from dorsal view distinctly transverse, <!--PageBreak--><!--PageBreak--><!--PageBreak-->1.4 times as wide as long, with regularly rounded sides (Fig. <xref ref-type="fig" rid="F5">9</xref>), top of postpetiole smooth and shiny with 8–10 moderately long, erect hair, sides microreticulate with few short carinae. Gaster slightly shorter than mesosoma, surface smooth and shiny covered with numerous moderately long, erect hairs (Fig. <xref ref-type="fig" rid="F5">10</xref>). Legs elongate, smooth and shiny, with sparse, semierect to erect hairs, femora along underside with row of 3–4 long erect hairs. Hind tarsus 1.4 times as long as hind tibia.</p><fig id="F6" position="float" orientation="portrait"><label>Figure 11.</label><caption><p><italic><tp:taxon-name><tp:taxon-name-part taxon-name-part-type="genus">Temnothorax</tp:taxon-name-part> <tp:taxon-name-part taxon-name-part-type="species">curtisetosus</tp:taxon-name-part></tp:taxon-name></italic> sp. n., worker head. Scale bar: 0.5 mm.</p></caption><graphic xmlns:xlink="http://www.w3.org/1999/xlink" xlink:href="zookeys-523-129-g006.jpg" position="float" orientation="portrait" xlink:type="simple" id="oo_58360.jpg"/></fig></tp:treatment-sec><tp:treatment-sec sec-type="Differential diagnosis"><title>Differential diagnosis.</title><p><italic><tp:taxon-name><tp:taxon-name-part taxon-name-part-type="genus">Temnothorax</tp:taxon-name-part> <tp:taxon-name-part taxon-name-part-type="species">curtisetosus</tp:taxon-name-part></tp:taxon-name></italic> sp. n. belongs to a monophyletic group of social parasites formerly classified as a separate genus <italic><tp:taxon-name><tp:taxon-name-part taxon-name-part-type="genus">Chalepoxenus</tp:taxon-name-part></tp:taxon-name></italic> Menozzi and recently synonymized with <italic><tp:taxon-name><tp:taxon-name-part taxon-name-part-type="genus">Temnothorax</tp:taxon-name-part></tp:taxon-name></italic> Mayr (<xref ref-type="bibr" rid="B10">Ward et al. 2015</xref>). The group comprises five species in Europe and the Mediterranean subregion, all are parasites of various <italic><tp:taxon-name><tp:taxon-name-part taxon-name-part-type="genus">Temnothorax</tp:taxon-name-part></tp:taxon-name></italic> species: <italic><tp:taxon-name><tp:taxon-name-part taxon-name-part-type="genus">Temnothorax</tp:taxon-name-part> <tp:taxon-name-part taxon-name-part-type="species">brunneus</tp:taxon-name-part></tp:taxon-name></italic> (Cagniat) from Morocco, <italic><tp:taxon-name><tp:taxon-name-part taxon-name-part-type="genus">Temnothorax</tp:taxon-name-part> <tp:taxon-name-part taxon-name-part-type="species">kutteri</tp:taxon-name-part></tp:taxon-name></italic> (Cagniat) from France: mainland, and Spain: mainland, <italic><tp:taxon-name><tp:taxon-name-part taxon-name-part-type="genus">Temnothorax</tp:taxon-name-part> <tp:taxon-name-part taxon-name-part-type="species">muellerianus</tp:taxon-name-part></tp:taxon-name></italic> (Finzi) from Bulgaria, Croatia, Cyprus, France: mainland, Germany, Greece: Crete, Ionian Is., mainland, Sicily, Portugal, Serbia, Slovenia, Spain: mainland, Switzerland, Turkey and Ukraine, <italic><tp:taxon-name><tp:taxon-name-part taxon-name-part-type="genus">Temnothorax</tp:taxon-name-part> <tp:taxon-name-part taxon-name-part-type="species">inquilinus</tp:taxon-name-part></tp:taxon-name></italic> Ward, Brady, Fisher &amp; Schultz from Ukraine and <italic><tp:taxon-name><tp:taxon-name-part taxon-name-part-type="genus">Temnothorax</tp:taxon-name-part> <tp:taxon-name-part taxon-name-part-type="species">tramieri</tp:taxon-name-part></tp:taxon-name></italic> (Cagniat) from Morocco.</p><!--PageBreak--><p><italic><tp:taxon-name><tp:taxon-name-part taxon-name-part-type="genus">Temnothorax</tp:taxon-name-part> <tp:taxon-name-part taxon-name-part-type="species">curtisetosus</tp:taxon-name-part></tp:taxon-name></italic> and <italic><tp:taxon-name><tp:taxon-name-part taxon-name-part-type="genus">Temnothorax</tp:taxon-name-part> <tp:taxon-name-part taxon-name-part-type="species">muellerianus</tp:taxon-name-part></tp:taxon-name></italic> (Finzi) differ significantly from other members of this group in having tibiae covered with long, erect setae. <italic><tp:taxon-name><tp:taxon-name-part taxon-name-part-type="genus">Temnothorax</tp:taxon-name-part> <tp:taxon-name-part taxon-name-part-type="species">muellerianus</tp:taxon-name-part></tp:taxon-name></italic> is the most widely distributed and the most variable species of this group (<xref ref-type="bibr" rid="B4">Buschinger et al. 1988</xref>). <italic><tp:taxon-name><tp:taxon-name-part taxon-name-part-type="genus">Temnothorax</tp:taxon-name-part> <tp:taxon-name-part taxon-name-part-type="species">curtisetosus</tp:taxon-name-part></tp:taxon-name></italic> distinctly differs from <italic><tp:taxon-name><tp:taxon-name-part taxon-name-part-type="genus">Temnothorax</tp:taxon-name-part> <tp:taxon-name-part taxon-name-part-type="species">muellerianus</tp:taxon-name-part></tp:taxon-name></italic> in very short setae on the mesosoma, petiole and postpetiole (Fig. <xref ref-type="fig" rid="F7">12</xref> versus Fig. <xref ref-type="fig" rid="F7">13</xref>), and especially on gastral tergites (the total length of 10 setae combined on the first tergite is 741 µm in <italic><tp:taxon-name><tp:taxon-name-part taxon-name-part-type="genus">Temnothorax</tp:taxon-name-part> <tp:taxon-name-part taxon-name-part-type="species">curtisetosus</tp:taxon-name-part></tp:taxon-name></italic> vs. 1111-1325 µm in <italic><tp:taxon-name><tp:taxon-name-part taxon-name-part-type="genus">Temnothorax</tp:taxon-name-part> <tp:taxon-name-part taxon-name-part-type="species">muellerianus</tp:taxon-name-part></tp:taxon-name></italic> Figs <xref ref-type="fig" rid="F8">14–15</xref>). <italic><tp:taxon-name><tp:taxon-name-part taxon-name-part-type="genus">Temnothorax</tp:taxon-name-part> <tp:taxon-name-part taxon-name-part-type="species">curtisetosus</tp:taxon-name-part></tp:taxon-name></italic> is smaller than most specimens of <italic><tp:taxon-name><tp:taxon-name-part taxon-name-part-type="genus">Temnothorax</tp:taxon-name-part> <tp:taxon-name-part taxon-name-part-type="species">muellerianus</tp:taxon-name-part></tp:taxon-name></italic> and has shorter antennal scapes and higher <abbrev xmlns:xlink="http://www.w3.org/1999/xlink" xlink:title="scape index: SL/HL × 100" xlink:type="simple">SI</abbrev> index. At the first glance <italic><tp:taxon-name><tp:taxon-name-part taxon-name-part-type="genus">Temnothorax</tp:taxon-name-part> <tp:taxon-name-part taxon-name-part-type="species">curtisetosus</tp:taxon-name-part></tp:taxon-name></italic> reminds a workers of <italic><tp:taxon-name><tp:taxon-name-part taxon-name-part-type="genus">Temnothorax</tp:taxon-name-part> <tp:taxon-name-part taxon-name-part-type="species">finzii</tp:taxon-name-part></tp:taxon-name></italic>. Besides a clear differences in the biology of these species, <italic><tp:taxon-name><tp:taxon-name-part taxon-name-part-type="genus">Temnothorax</tp:taxon-name-part> <tp:taxon-name-part taxon-name-part-type="species">finzii</tp:taxon-name-part></tp:taxon-name></italic> is a non-parasitic species inhabiting dry open habitats and nesting deep in the soil, usually under stone (<xref ref-type="bibr" rid="B3">Bračko et al. 2014</xref>), these species can be distinguished also in morphological features. <italic><tp:taxon-name><tp:taxon-name-part taxon-name-part-type="genus">Temnothorax</tp:taxon-name-part> <tp:taxon-name-part taxon-name-part-type="species">curtisetosus</tp:taxon-name-part></tp:taxon-name></italic> differs from <italic><tp:taxon-name><tp:taxon-name-part taxon-name-part-type="genus">Temnothorax</tp:taxon-name-part> <tp:taxon-name-part taxon-name-part-type="species">finzii</tp:taxon-name-part></tp:taxon-name></italic> by a weaker longitudinal striation covering only sides of the frons and its head is devoid of rugosity (in <italic><tp:taxon-name><tp:taxon-name-part taxon-name-part-type="genus">Temnothorax</tp:taxon-name-part> <tp:taxon-name-part taxon-name-part-type="species">finzii</tp:taxon-name-part></tp:taxon-name></italic> whole head is covered by longitudinal striation with rugosity between it) and in presence of a dentiform plate on the ventral margin of the petiole, a character associated <!--PageBreak-->with a <italic><tp:taxon-name><tp:taxon-name-part taxon-name-part-type="genus">Chalepoxenus</tp:taxon-name-part></tp:taxon-name></italic> line. Moreover <italic><tp:taxon-name><tp:taxon-name-part taxon-name-part-type="genus">Temnothorax</tp:taxon-name-part> <tp:taxon-name-part taxon-name-part-type="species">curtisetosus</tp:taxon-name-part></tp:taxon-name></italic> has also smaller propodeal spines (<abbrev xmlns:xlink="http://www.w3.org/1999/xlink" xlink:title="propodeal spines index; PSL/HW × 100" xlink:type="simple">SPI</abbrev> &lt; 31.7 vs <abbrev xmlns:xlink="http://www.w3.org/1999/xlink" xlink:title="propodeal spines index; PSL/HW × 100" xlink:type="simple">SPI</abbrev>&gt;40.8 in <italic><tp:taxon-name><tp:taxon-name-part taxon-name-part-type="genus">Temnothorax</tp:taxon-name-part> <tp:taxon-name-part taxon-name-part-type="species">finzii</tp:taxon-name-part></tp:taxon-name></italic>).</p><fig id="F7" position="float" orientation="portrait"><label>Figure 12–13.</label><caption><p>Worker mesosoma lateral <bold>12</bold> <italic><tp:taxon-name><tp:taxon-name-part taxon-name-part-type="genus">Temnothorax</tp:taxon-name-part> <tp:taxon-name-part taxon-name-part-type="species">curtisetosus</tp:taxon-name-part></tp:taxon-name></italic> sp. n. <bold>13</bold> <italic><tp:taxon-name><tp:taxon-name-part taxon-name-part-type="genus">Temnothorax</tp:taxon-name-part> <tp:taxon-name-part taxon-name-part-type="species">muellerianus</tp:taxon-name-part></tp:taxon-name></italic> (Finzi). Scale bars: 0.5 mm.</p></caption><graphic xmlns:xlink="http://www.w3.org/1999/xlink" xlink:href="zookeys-523-129-g007.jpg" position="float" orientation="portrait" xlink:type="simple" id="oo_58361.jpg"/></fig><fig id="F8" position="float" orientation="portrait"><label>Figure 14–15.</label><caption><p>Worker gaster lateral <bold>14</bold> <italic><tp:taxon-name><tp:taxon-name-part taxon-name-part-type="genus">Temnothorax</tp:taxon-name-part> <tp:taxon-name-part taxon-name-part-type="species">curtisetosus</tp:taxon-name-part></tp:taxon-name></italic> sp. n. <bold>15</bold> <italic><tp:taxon-name><tp:taxon-name-part taxon-name-part-type="genus">Temnothorax</tp:taxon-name-part> <tp:taxon-name-part taxon-name-part-type="species">muellerianus</tp:taxon-name-part></tp:taxon-name></italic> (Finzi). Scale bar: 0.5 mm.</p></caption><graphic xmlns:xlink="http://www.w3.org/1999/xlink" xlink:href="zookeys-523-129-g008.jpg" position="float" orientation="portrait" xlink:type="simple" id="oo_58362.jpg"/></fig><fig id="F9" position="float" orientation="portrait"><label>Figure 16.</label><caption><p>Distribution of <italic><tp:taxon-name><tp:taxon-name-part taxon-name-part-type="genus">Temnothorax</tp:taxon-name-part> <tp:taxon-name-part taxon-name-part-type="species">antigoni</tp:taxon-name-part></tp:taxon-name></italic> (Forel), blue circle – locus typicus, red circle – new locality in Turkey (also locus typicus for <italic><tp:taxon-name><tp:taxon-name-part taxon-name-part-type="genus">Temnothorax</tp:taxon-name-part> <tp:taxon-name-part taxon-name-part-type="species">curtisetosus</tp:taxon-name-part></tp:taxon-name></italic> sp. n.), yellow circles – new localities in Rhodes, black circle – new localities in Lesbos.</p></caption><graphic xmlns:xlink="http://www.w3.org/1999/xlink" xlink:href="zookeys-523-129-g009.jpg" position="float" orientation="portrait" xlink:type="simple" id="oo_58363.jpg"/></fig></tp:treatment-sec><tp:treatment-sec sec-type="Distribution"><title>Distribution.</title><p>SW Turkey, Antalya Province.</p></tp:treatment-sec><tp:treatment-sec sec-type="Comments"><title>Comments.</title><p>We found only two workers of <italic><tp:taxon-name><tp:taxon-name-part taxon-name-part-type="genus">Temnothorax</tp:taxon-name-part> <tp:taxon-name-part taxon-name-part-type="species">curtisetosus</tp:taxon-name-part></tp:taxon-name></italic> in a nest of <italic><tp:taxon-name><tp:taxon-name-part taxon-name-part-type="genus">Temnothorax</tp:taxon-name-part> <tp:taxon-name-part taxon-name-part-type="species">antigoni</tp:taxon-name-part></tp:taxon-name></italic>. The large number of gynes in relation to number of workers of the host species (5 gynes/6 workers) suggests that the nest was in the initial stage. Both specimens of the parasite have constant characters, especially very short dorsal setae. Very small specimens of <italic><tp:taxon-name><tp:taxon-name-part taxon-name-part-type="genus">Temnothorax</tp:taxon-name-part> <tp:taxon-name-part taxon-name-part-type="species">muellerianus</tp:taxon-name-part></tp:taxon-name></italic> have dorsal setae proportionally 1.5 <!--PageBreak-->times longer than both specimens of <italic><tp:taxon-name><tp:taxon-name-part taxon-name-part-type="genus">Temnothorax</tp:taxon-name-part> <tp:taxon-name-part taxon-name-part-type="species">curtisetosus</tp:taxon-name-part></tp:taxon-name></italic>. <xref ref-type="bibr" rid="B8">Kutter (1973)</xref> and <xref ref-type="bibr" rid="B4">Buschinger et al. (1988)</xref>, basing on a large material from the entire Mediterranean basin, discussed variability and status of several taxa closely related to <italic><tp:taxon-name><tp:taxon-name-part taxon-name-part-type="genus">Temnothorax</tp:taxon-name-part> <tp:taxon-name-part taxon-name-part-type="species">muellerianus</tp:taxon-name-part></tp:taxon-name></italic> but none of the samples studied by them were characterized by short dorsal setae. Although we have only two specimens of <italic><tp:taxon-name><tp:taxon-name-part taxon-name-part-type="genus">Temnothorax</tp:taxon-name-part> <tp:taxon-name-part taxon-name-part-type="species">curtisetosus</tp:taxon-name-part></tp:taxon-name></italic>, the clear gap in the length of dorsal setae between these specimens and all examined samples of <italic><tp:taxon-name><tp:taxon-name-part taxon-name-part-type="genus">Temnothorax</tp:taxon-name-part> <tp:taxon-name-part taxon-name-part-type="species">muellerianus</tp:taxon-name-part></tp:taxon-name></italic> (37 workers from 12 localities of 4 countries, see Suppl. material <xref ref-type="supplementary-material" rid="S1">1</xref>), a shorter propodeal spines and the analysis of variability within various populations of <italic><tp:taxon-name><tp:taxon-name-part taxon-name-part-type="genus">Temnothorax</tp:taxon-name-part> <tp:taxon-name-part taxon-name-part-type="species">muellerianus</tp:taxon-name-part></tp:taxon-name></italic> discussed by <xref ref-type="bibr" rid="B4">Buschinger et al. (1988)</xref> convinced us to describe these two specimens as a species new for science.</p><p>A key to a worker caste of east Mediterranean species belonging to the <italic><tp:taxon-name><tp:taxon-name-part taxon-name-part-type="genus">Temnothorax</tp:taxon-name-part> <tp:taxon-name-part taxon-name-part-type="species">muellerianus</tp:taxon-name-part></tp:taxon-name></italic> group is provided below.</p><table-wrap content-type="key" position="anchor" orientation="portrait"><table id="TID0EFSAE" rules="all"><tbody><tr><td rowspan="1" colspan="1">1</td><td rowspan="1" colspan="1">Tibiae bearing long, erect setae</td><td rowspan="1" colspan="1"><bold>2</bold></td></tr><tr><td rowspan="1" colspan="1">–</td><td rowspan="1" colspan="1">Tibiae never with long, erect setae</td><td rowspan="1" colspan="1"><bold><italic><tp:taxon-name><tp:taxon-name-part taxon-name-part-type="genus">Temnothorax</tp:taxon-name-part> <tp:taxon-name-part taxon-name-part-type="species">kutteri</tp:taxon-name-part></tp:taxon-name></italic> group</bold></td></tr><tr><td rowspan="1" colspan="1">2</td><td rowspan="1" colspan="1">Setae on mesosoma and gaster short, the total length of 10 setae combined on the first gastral tergite less than 741 µm; propodeal spines short; <abbrev xmlns:xlink="http://www.w3.org/1999/xlink" xlink:title="propodeal spines index; PSL/HW × 100" xlink:type="simple">SPI</abbrev>&lt;31.7</td><td rowspan="1" colspan="1"><bold><italic><tp:taxon-name><tp:taxon-name-part taxon-name-part-type="genus">Temnothorax</tp:taxon-name-part> <tp:taxon-name-part taxon-name-part-type="species">curtisetosus</tp:taxon-name-part></tp:taxon-name></italic> sp. n.</bold></td></tr><tr><td rowspan="1" colspan="1">–</td><td rowspan="1" colspan="1">Setae on mesosoma and gaster long, the total length of 10 setae combined on the first gastral tergite more than 1100 µm; propodeal spines long; <abbrev xmlns:xlink="http://www.w3.org/1999/xlink" xlink:title="propodeal spines index; PSL/HW × 100" xlink:type="simple">SPI</abbrev>&gt;33.4</td><td rowspan="1" colspan="1"><bold><italic><tp:taxon-name><tp:taxon-name-part taxon-name-part-type="genus">Temnothorax</tp:taxon-name-part> <tp:taxon-name-part taxon-name-part-type="species">muellerianus</tp:taxon-name-part></tp:taxon-name></italic> (Finzi)</bold></td></tr><!--PageBreak--></tbody></table></table-wrap><table-wrap id="T1" position="float" orientation="portrait"><label>Table 1.</label><caption><p>Comparative measurements of east Mediterranean species belonging to <italic><tp:taxon-name><tp:taxon-name-part taxon-name-part-type="genus">Temnothorax</tp:taxon-name-part> <tp:taxon-name-part taxon-name-part-type="species">muellerianus</tp:taxon-name-part></tp:taxon-name></italic> and <italic><tp:taxon-name><tp:taxon-name-part taxon-name-part-type="genus">Temnothorax</tp:taxon-name-part> <tp:taxon-name-part taxon-name-part-type="species">recedens</tp:taxon-name-part></tp:taxon-name></italic> groups.</p></caption><table id="TID0EKGAG" rules="all"><tbody><tr><th rowspan="1" colspan="8">WORKER</th></tr><tr><th rowspan="1" colspan="1"/><th rowspan="1" colspan="5"><italic><tp:taxon-name><tp:taxon-name-part taxon-name-part-type="genus">Temnothorax</tp:taxon-name-part> <tp:taxon-name-part taxon-name-part-type="species">recedens</tp:taxon-name-part></tp:taxon-name></italic> group</th><th rowspan="1" colspan="2"><italic><tp:taxon-name><tp:taxon-name-part taxon-name-part-type="genus">Temnothorax</tp:taxon-name-part> <tp:taxon-name-part taxon-name-part-type="species">muellerianus</tp:taxon-name-part></tp:taxon-name></italic> group</th></tr><tr><th rowspan="1" colspan="1"/><th rowspan="1" colspan="1"><italic><tp:taxon-name><tp:taxon-name-part taxon-name-part-type="genus">Temnothorax</tp:taxon-name-part> <tp:taxon-name-part taxon-name-part-type="species">antigoni</tp:taxon-name-part></tp:taxon-name></italic><break/> n=20</th><th rowspan="1" colspan="1"><italic><tp:taxon-name><tp:taxon-name-part taxon-name-part-type="genus">Temnothorax</tp:taxon-name-part> <tp:taxon-name-part taxon-name-part-type="species">finzii</tp:taxon-name-part></tp:taxon-name></italic><break/> n=2</th><th rowspan="1" colspan="1"><italic><tp:taxon-name><tp:taxon-name-part taxon-name-part-type="genus">Temnothorax</tp:taxon-name-part> <tp:taxon-name-part taxon-name-part-type="species">recedens</tp:taxon-name-part></tp:taxon-name></italic><break/> n=25</th><th rowspan="1" colspan="1"><italic><tp:taxon-name><tp:taxon-name-part taxon-name-part-type="genus">Temnothorax</tp:taxon-name-part> <tp:taxon-name-part taxon-name-part-type="species">rogeri</tp:taxon-name-part></tp:taxon-name></italic><break/> n=17</th><th rowspan="1" colspan="1"><italic><tp:taxon-name><tp:taxon-name-part taxon-name-part-type="genus">Temnothorax</tp:taxon-name-part> <tp:taxon-name-part taxon-name-part-type="species">solerii</tp:taxon-name-part></tp:taxon-name></italic><break/> n=20</th><th rowspan="1" colspan="1"><italic><tp:taxon-name><tp:taxon-name-part taxon-name-part-type="genus">Temnothorax</tp:taxon-name-part> <tp:taxon-name-part taxon-name-part-type="species">muellerianus</tp:taxon-name-part></tp:taxon-name></italic><break/> n=20</th><th rowspan="1" colspan="1"><italic><tp:taxon-name><tp:taxon-name-part taxon-name-part-type="genus">Temnothorax</tp:taxon-name-part> <tp:taxon-name-part taxon-name-part-type="species">curtisetosus</tp:taxon-name-part></tp:taxon-name></italic><break/> n=2</th></tr><tr><td rowspan="1" colspan="1"><bold><abbrev xmlns:xlink="http://www.w3.org/1999/xlink" xlink:title="head length; measured in straight line from mid-point of anterior clypeal margin to mid-point of occipital margin in full-face view" xlink:type="simple">HL</abbrev></bold></td><td rowspan="1" colspan="1">0.659 ± 0.04 (0.581–0.721)</td><td rowspan="1" colspan="1">0.572–0.6</td><td rowspan="1" colspan="1">0.624 ± 0.05 (0.503–0.715)</td><td rowspan="1" colspan="1">0.675 ± 0.02 (0.636–0.726)</td><td rowspan="1" colspan="1">0.702 ± 0.034 (0.648–0.76)</td><td rowspan="1" colspan="1">0.816 ± 0.044 (0.715–0.888)</td><td rowspan="1" colspan="1">0.715–0.737 (0.726)</td></tr><tr><td rowspan="1" colspan="1"><bold><abbrev xmlns:xlink="http://www.w3.org/1999/xlink" xlink:title="head width; measured above the eyes in full-face view" xlink:type="simple">HW</abbrev></bold></td><td rowspan="1" colspan="1">0.521 ± 0.032 (0.458–0.581)</td><td rowspan="1" colspan="1">0.446–0.485</td><td rowspan="1" colspan="1">0.501 ± 0.05 (0.408–0.581)</td><td rowspan="1" colspan="1">0.552 ± 0.02 (0.518–0.598)</td><td rowspan="1" colspan="1">0.564 ± 0.032 (0.503–0.615)</td><td rowspan="1" colspan="1">0.615 ± 0.031 (0.536–0.668)</td><td rowspan="1" colspan="1">0.536–0.570 (0.553)</td></tr><tr><td rowspan="1" colspan="1"><bold><abbrev xmlns:xlink="http://www.w3.org/1999/xlink" xlink:title="eye length; measured along the maximum diameter of eye" xlink:type="simple">EL</abbrev></bold></td><td rowspan="1" colspan="1">0.125 ± 0.09 (0.112–0.142)</td><td rowspan="1" colspan="1">0.147–0.149</td><td rowspan="1" colspan="1">0.135 ± 0.016 (0.106–0.156)</td><td rowspan="1" colspan="1">0.152 ± 0.008 (0.14–0.168)</td><td rowspan="1" colspan="1">0.15 ± 0.009 (0.134–0.168)</td><td rowspan="1" colspan="1">0.209 ± 0.014 (0.179–0.235)</td><td rowspan="1" colspan="1">0.178–0.184 (0.181)</td></tr><tr><td rowspan="1" colspan="1"><bold><abbrev xmlns:xlink="http://www.w3.org/1999/xlink" xlink:title="eye width; measured along the maximum width of eye (diameter perpendicularly to EL)" xlink:type="simple">EW</abbrev></bold></td><td rowspan="1" colspan="1">0.094 ± 0.005 (0.089–0.106)</td><td rowspan="1" colspan="1">0.12–0.119</td><td rowspan="1" colspan="1">0.092 ± 0.015 (0.067–0.112)</td><td rowspan="1" colspan="1">0.105 ± 0.008 (0.095–0.123)</td><td rowspan="1" colspan="1">0.104 ± 0.006 (0.089–0.112)</td><td rowspan="1" colspan="1">0.168 ± 0.009 (0.156–0.179)</td><td rowspan="1" colspan="1">0.145–0.151 (0.148)</td></tr><tr><td rowspan="1" colspan="1"><bold><abbrev xmlns:xlink="http://www.w3.org/1999/xlink" xlink:title="maximum straight-line length of the scape" xlink:type="simple">SL</abbrev></bold></td><td rowspan="1" colspan="1">0.641 ± 0.039 (0.578–0.704)</td><td rowspan="1" colspan="1">0.451–0.464</td><td rowspan="1" colspan="1">0.605 ± 0.06 (0.491–0.698)</td><td rowspan="1" colspan="1">0.677 ± 0.018 (0.648–0.709)</td><td rowspan="1" colspan="1">0.674 ± 0.035 (0.626–0.726)</td><td rowspan="1" colspan="1">0.637 ± 0.028 (0.57–0.693)</td><td rowspan="1" colspan="1">0.575–0.603 (0.589)</td></tr><tr><td rowspan="1" colspan="1"><bold><abbrev xmlns:xlink="http://www.w3.org/1999/xlink" xlink:title="mesosoma length; measured as diagonal length from the anterior end of the neck shield to the posterior margin of the propodeal lobe" xlink:type="simple">ML</abbrev></bold></td><td rowspan="1" colspan="1">0.814 ± 0.062 (0.715–0.927)</td><td rowspan="1" colspan="1">0.732–0.806</td><td rowspan="1" colspan="1">0.759 ± 0.095 (0.609–0.911)</td><td rowspan="1" colspan="1">0.831 ± 0.037 (0.782–0.893)</td><td rowspan="1" colspan="1">0.889 ± 0.053 (0.804–0.983)</td><td rowspan="1" colspan="1">0.992 ± 0.059 (0.893–1.106)</td><td rowspan="1" colspan="1">0.899–0.905 (0.902)</td></tr><tr><td rowspan="1" colspan="1"><bold><abbrev xmlns:xlink="http://www.w3.org/1999/xlink" xlink:title="propodeal spine length; measured from the center of the propodeal spiracle to the top of the propodeal spine" xlink:type="simple">PSL</abbrev></bold></td><td rowspan="1" colspan="1">0.139 ± 0.026 (0.078–0.179)</td><td rowspan="1" colspan="1">0.188–0.1198</td><td rowspan="1" colspan="1">0.138 ± 0.027 (0.084–0.179)</td><td rowspan="1" colspan="1">0.216 ± 0.014 (0.19–0.243)</td><td rowspan="1" colspan="1">0.172 ± 0.016 (0.154–0.221)</td><td rowspan="1" colspan="1">0.237 ± 0.039 (0.179–0.363)</td><td rowspan="1" colspan="1">0.162–0.170 (0.166)</td></tr><tr><td rowspan="1" colspan="1"><bold><abbrev xmlns:xlink="http://www.w3.org/1999/xlink" xlink:title="spiracle to declivity length; minimum distance from the center of the propodeal spiracle to the propodeal declivity" xlink:type="simple">SDL</abbrev></bold></td><td rowspan="1" colspan="1">0.113 ± 0.024 (0.044–0.145)</td><td rowspan="1" colspan="1">0.106–0.104</td><td rowspan="1" colspan="1">0.126 ± 0.024 (0.087–0.162)</td><td rowspan="1" colspan="1">0.131 ± 0.009 (0.111–0.145)</td><td rowspan="1" colspan="1">0.131 ± 0.009 (0.123–0.151)</td><td rowspan="1" colspan="1">0.175 ± 0.01 (0.156–0.196)</td><td rowspan="1" colspan="1">0.123–0.123</td></tr><tr><td rowspan="1" colspan="1"><bold><abbrev xmlns:xlink="http://www.w3.org/1999/xlink" xlink:title="petiole length; maximum length of petiole in lateral view" xlink:type="simple">PL</abbrev></bold></td><td rowspan="1" colspan="1">0.306 ± 0.028 (0.257–0.358)</td><td rowspan="1" colspan="1">/-0.291</td><td rowspan="1" colspan="1">0.284 ± 0.039 (0.212–0.346)</td><td rowspan="1" colspan="1">0.32 ± 0.026 (0.24–0.363)</td><td rowspan="1" colspan="1">0.337 ± 0.025 (0.296–0.374)</td><td rowspan="1" colspan="1">0.39 ± 0.03 (0.363–0.447)</td><td rowspan="1" colspan="1">0.296–0.330 (0.313)</td></tr><tr><td rowspan="1" colspan="1"><bold><abbrev xmlns:xlink="http://www.w3.org/1999/xlink" xlink:title="postpetiole length; maximum length of postpetiole in lateral view" xlink:type="simple">PPL</abbrev></bold></td><td rowspan="1" colspan="1">0.188 ± 0.017 (0.156–0.218)</td><td rowspan="1" colspan="1">0.188-/</td><td rowspan="1" colspan="1">0.206 ± 0.035 (0.156–0.318)</td><td rowspan="1" colspan="1">0.232 ± 0.015 (0.201–0.257)</td><td rowspan="1" colspan="1">0.199 ± 0.016 (0.173–0.226)</td><td rowspan="1" colspan="1">0.303 ± 0.028 (0.279–0.346)</td><td rowspan="1" colspan="1">0.212–0.235 (0.224)</td></tr><tr><td rowspan="1" colspan="1"><bold><abbrev xmlns:xlink="http://www.w3.org/1999/xlink" xlink:title="petiole height; maximum height of petiole in lateral view" xlink:type="simple">PH</abbrev></bold></td><td rowspan="1" colspan="1">0.186± 0.014 (0.162–0.212)</td><td rowspan="1" colspan="1">/-0.209</td><td rowspan="1" colspan="1">0.194± 0.026 (0.156–0.243)</td><td rowspan="1" colspan="1">0.213± 0.012 (0.201–0.24)</td><td rowspan="1" colspan="1">0.201± 0.016 (0.173–0.221)</td><td rowspan="1" colspan="1">0.283 ± 0.021 (0.268–0.335)</td><td rowspan="1" colspan="1">0.279–0.279 (0.279)</td></tr><tr><td rowspan="1" colspan="1"><bold><abbrev xmlns:xlink="http://www.w3.org/1999/xlink" xlink:title="postpetiole height; maximum height of postpetiole in lateral view" xlink:type="simple">PPH</abbrev></bold></td><td rowspan="1" colspan="1">0.191± 0.016 (0.165–0.223)</td><td rowspan="1" colspan="1">0.205-/</td><td rowspan="1" colspan="1">0.19± 0.027 (0.145–0.243)</td><td rowspan="1" colspan="1">0.213± 0.014 (0.179–0.234)</td><td rowspan="1" colspan="1">0.205± 0.018 (0.173–0.235)</td><td rowspan="1" colspan="1">0.281 ± 0.023 (0.251–0.318)</td><td rowspan="1" colspan="1">0.223–0.246 (0.235)</td></tr><tr><td rowspan="1" colspan="1"><bold><abbrev xmlns:xlink="http://www.w3.org/1999/xlink" xlink:title="maximum distance between outer margins of spines measured at the base" xlink:type="simple">SPBA</abbrev></bold></td><td rowspan="1" colspan="1">0.143 ± 0.02 (0.112–0.179)</td><td rowspan="1" colspan="1">0.143–0.149</td><td rowspan="1" colspan="1">0.137 ± 0.022 (0.089–0.19)</td><td rowspan="1" colspan="1">0.155 ± 0.011 (0.134–0.173)</td><td rowspan="1" colspan="1">0.163 ± 0.018 (0.134–0.19)</td><td rowspan="1" colspan="1">0.220 ± 0.019 (0.19–0.257)</td><td rowspan="1" colspan="1">0.201–0.190 (0.196)</td></tr><tr><td rowspan="1" colspan="1"><bold><abbrev xmlns:xlink="http://www.w3.org/1999/xlink" xlink:title="maximum distance between outer margins of spines measured at the top" xlink:type="simple">SPT</abbrev></bold></td><td rowspan="1" colspan="1">0.149 ± 0.022 (0.112–0.19)</td><td rowspan="1" colspan="1">0.182–0.218</td><td rowspan="1" colspan="1">0.144 ± 0.023 (0.106–0.201)</td><td rowspan="1" colspan="1">0.154 ± 0.016 (0.19–0.246)</td><td rowspan="1" colspan="1">0.181 ± 0.02 (0.145–0.217)</td><td rowspan="1" colspan="1">0.265 ± 0.021 (0.223–0.302)</td><td rowspan="1" colspan="1">0.229–0.223 (0.226)</td></tr><tr><td rowspan="1" colspan="1"><bold><abbrev xmlns:xlink="http://www.w3.org/1999/xlink" xlink:title="petiole width; maximum width of petiole in dorsal view" xlink:type="simple">PW</abbrev></bold></td><td rowspan="1" colspan="1">0.146 ± 0.015 (0.123–0.168)</td><td rowspan="1" colspan="1">0.149–0.167</td><td rowspan="1" colspan="1">0.139 ± 0.018 (0.109–0.168)</td><td rowspan="1" colspan="1">0.154 ± 0.008 (0.145–0.168)</td><td rowspan="1" colspan="1">0.16 ± 0.013 (0.134–0.184)</td><td rowspan="1" colspan="1">0.244 ± 0.017 (0.212–0.279)</td><td rowspan="1" colspan="1">0.212–0.235 (0.224)</td></tr><tr><td rowspan="1" colspan="1"><bold><abbrev xmlns:xlink="http://www.w3.org/1999/xlink" xlink:title="postpetiole width; maximum width of postpetiole in dorsal view" xlink:type="simple">PPW</abbrev></bold></td><td rowspan="1" colspan="1">0.221 ± 0.025 (0.179–0.268)</td><td rowspan="1" colspan="1">0.22–0.253</td><td rowspan="1" colspan="1">0.209 ± 0.03 (0.156–0.257)</td><td rowspan="1" colspan="1">0.241 ± 0.012 (0.223–0.265)</td><td rowspan="1" colspan="1">0.246 ± 0.024 (0.212–0.279)</td><td rowspan="1" colspan="1">0.371 ± 0.037 (0.269–0.430)</td><td rowspan="1" colspan="1">0.313–0.313 (0.313)</td></tr><tr><td rowspan="1" colspan="1"><bold><abbrev xmlns:xlink="http://www.w3.org/1999/xlink" xlink:title="head index: HW/HL × 100" xlink:type="simple">HI</abbrev></bold></td><td rowspan="1" colspan="1">79.0 ± 1.6 (76.4–81.6)</td><td rowspan="1" colspan="1">78.0–80.8</td><td rowspan="1" colspan="1">80.3 ± 3.0 (71.9–85.9)</td><td rowspan="1" colspan="1">81.9 ± 4.2 (72.5–87.9)</td><td rowspan="1" colspan="1">80.3 ± 1.6 (76.3–82.8)</td><td rowspan="1" colspan="1">75.4 ± 1.8 (72.8–80.7)</td><td rowspan="1" colspan="1">75 -77.3 (76.2)</td></tr><tr><td rowspan="1" colspan="1"><bold><abbrev xmlns:xlink="http://www.w3.org/1999/xlink" xlink:title="eye index; EL/HL × 100" xlink:type="simple">EI</abbrev></bold></td><td rowspan="1" colspan="1">18.8 ± 0.8 (17.3–20.3)</td><td rowspan="1" colspan="1">25.7–24.8</td><td rowspan="1" colspan="1">22.0 ± 1.6 (20.3.7–26.5)</td><td rowspan="1" colspan="1">22.5 ± 1.4 (20.0–24.8)</td><td rowspan="1" colspan="1">21.2 ± 1.3 (19.2–23.7)</td><td rowspan="1" colspan="1">25.6 ± 1 (22.9–27.7)</td><td rowspan="1" colspan="1">24.9–25 (24.95)</td></tr><tr><td rowspan="1" colspan="1"><bold><abbrev xmlns:xlink="http://www.w3.org/1999/xlink" xlink:title="propodeal spines index; PSL/HW × 100" xlink:type="simple">SPI</abbrev></bold></td><td rowspan="1" colspan="1">27.2 ± 3.4 (19.9–32.7)</td><td rowspan="1" colspan="1">42.2–40.8</td><td rowspan="1" colspan="1">27.2 ± 3.5 (20.6–34.4)</td><td rowspan="1" colspan="1">39.2 ± 3.0 (34.9–46.9)</td><td rowspan="1" colspan="1">30.4 ± 2.2 (27.3–37.3)</td><td rowspan="1" colspan="1">37.1 ± 2.0 (33.4–40.4)</td><td rowspan="1" colspan="1">28.4–31.7 (30.1)</td></tr><tr><td rowspan="1" colspan="1"><bold><abbrev xmlns:xlink="http://www.w3.org/1999/xlink" xlink:title="scape index: SL/HL × 100" xlink:type="simple">SI</abbrev></bold></td><td rowspan="1" colspan="1">97.2 ± 1.6 (93.8–99.7)</td><td rowspan="1" colspan="1">78.8–77.3</td><td rowspan="1" colspan="1">96.9 ± 3.2 (92.3–108.1)</td><td rowspan="1" colspan="1">100.3 ± 2.8 (92.0–103.6)</td><td rowspan="1" colspan="1">96.0 ± 2.2 (92.2–101.6)</td><td rowspan="1" colspan="1">77.7 ± 2.2 (73.4–81.5)</td><td rowspan="1" colspan="1">80.4–81.8 (81.1)</td></tr></tbody></table></table-wrap></tp:treatment-sec><tp:treatment-sec><!--Section generated to contain objects referenced in tp:taxon-treatment.--><supplementary-material xmlns:xlink="http://www.w3.org/1999/xlink" id="S1" position="float" orientation="portrait" xlink:type="simple"><label>Supplementary material 1</label><caption><p>Table with specimens data</p></caption><p>Data type: specimens data</p><media xlink:href="zookeys-523-129-s001.xlsx" mimetype="xlsx" mime-subtype="xlsx file" position="float" orientation="portrait" xlink:type="simple" id="oo_58364.xlsx"/><permissions><license xlink:type="simple"><license-p>This dataset is made available under the Open Database License (<ext-link xlink:type="simple" ext-link-type="uri" xlink:href="http://opendatacommons.org/licenses/odbl/1.0/">http://opendatacommons.org/licenses/odbl/1.0/</ext-link>). The Open Database License (ODbL) is a license agreement intended to allow users to freely share, modify, and use this Dataset while maintaining this same freedom for others, provided that the original source and author(s) are credited.</license-p></license></permissions><attrib specific-use="authors">Sebastian Salata, Lech Borowiec</attrib></supplementary-material></tp:treatment-sec><ref-list><ref id="B10"><mixed-citation xmlns:xlink="http://www.w3.org/1999/xlink" xlink:type="simple"><person-group><name name-style="western"><surname>Ward</surname><given-names>PS</given-names></name><name name-style="western"><surname>Brady</surname><given-names>SG</given-names></name><name name-style="western"><surname>Fisher</surname><given-names>BL</given-names></name><name name-style="western"><surname>Schultz</surname><given-names>TR</given-names></name></person-group> (<year>2015</year>) <article-title>The evolution of myrmicine ants: phylogeny and biogeography of a hyperdiverse ant clade (<tp:taxon-name><tp:taxon-name-part taxon-name-part-type="order">Hymenoptera</tp:taxon-name-part></tp:taxon-name>: <tp:taxon-name><tp:taxon-name-part taxon-name-part-type="family">Formicidae</tp:taxon-name-part></tp:taxon-name>).</article-title> <source>Systematic Entomology</source> <volume>40</volume>: <fpage>61</fpage>–<lpage>81</lpage>. doi: <ext-link xlink:type="simple" ext-link-type="doi" xlink:href="10.1111/syen.12090">10.1111/syen.12090</ext-link> </mixed-citation></ref><ref id="B4"><mixed-citation xmlns:xlink="http://www.w3.org/1999/xlink" xlink:type="simple"><person-group><name name-style="western"><surname>Buschinger</surname><given-names>A</given-names></name><name name-style="western"><surname>Ehrhardt</surname><given-names>W</given-names></name><name name-style="western"><surname>Fischer</surname><given-names>K</given-names></name><name name-style="western"><surname>Ofer</surname><given-names>J</given-names></name></person-group> (<year>1988</year>) <article-title>The slave-making ant genus <italic><tp:taxon-name><tp:taxon-name-part taxon-name-part-type="genus">Chalepoxenus</tp:taxon-name-part></tp:taxon-name></italic> (<tp:taxon-name><tp:taxon-name-part taxon-name-part-type="order">Hymenoptera</tp:taxon-name-part></tp:taxon-name>, <tp:taxon-name><tp:taxon-name-part taxon-name-part-type="family">Formicidae</tp:taxon-name-part></tp:taxon-name>). I. Review of literature, range, slave species. Zoologische Jahrbücher.</article-title> <source>Abteilung für Systematik, Geographie und Biologie der Tiere</source> <volume>115</volume>: <fpage>383</fpage>–<lpage>401</lpage>. </mixed-citation></ref><ref id="B3"><mixed-citation xmlns:xlink="http://www.w3.org/1999/xlink" xlink:type="simple"><person-group><name name-style="western"><surname>Bračko</surname><given-names>G</given-names></name><name name-style="western"><surname>Wagner</surname><given-names>HC</given-names></name><name name-style="western"><surname>Schulz</surname><given-names>A</given-names></name><name name-style="western"><surname>Gioahin</surname><given-names>E</given-names></name><name name-style="western"><surname>Matičič</surname><given-names>J</given-names></name><name name-style="western"><surname>Tratnik</surname><given-names>A</given-names></name></person-group> (<year>2014</year>) <article-title>New investigation and a revised checklist of the ants (<tp:taxon-name><tp:taxon-name-part taxon-name-part-type="order">Hymenoptera</tp:taxon-name-part></tp:taxon-name>: <tp:taxon-name><tp:taxon-name-part taxon-name-part-type="family">Formicidae</tp:taxon-name-part></tp:taxon-name>) of the Republic of Macedonia.</article-title> <source>North-Western Journal of Zoology</source> <volume>10</volume>: <fpage>10</fpage>–<lpage>24</lpage>. </mixed-citation></ref><ref id="B8"><mixed-citation xmlns:xlink="http://www.w3.org/1999/xlink" xlink:type="simple"><person-group><name name-style="western"><surname>Kutter</surname><given-names>H</given-names></name></person-group> (<year>1973</year>) <article-title>Zur Taxonomie der Gattung <italic><tp:taxon-name><tp:taxon-name-part taxon-name-part-type="genus">Chalepoxenus</tp:taxon-name-part></tp:taxon-name></italic> (<tp:taxon-name><tp:taxon-name-part taxon-name-part-type="order">Hymenoptera</tp:taxon-name-part></tp:taxon-name>, <tp:taxon-name><tp:taxon-name-part taxon-name-part-type="family">Formicidae</tp:taxon-name-part></tp:taxon-name>, <tp:taxon-name><tp:taxon-name-part taxon-name-part-type="subfamily">Myrmicinae</tp:taxon-name-part></tp:taxon-name>).</article-title> <source>Mitteilungen der Schweizerischen Entomologischen Gesellschaft</source> <volume>46</volume>: <fpage>269</fpage>–<lpage>280</lpage>. </mixed-citation></ref></ref-list></tp:taxon-treatment>
