# Supplementary material for: Redescription of Temnothorax antigoni (Forel, 1911) and description of its new social parasite Temnothorax curtisetosus sp. n. from Turkey (Hymenoptera, Formicidae)
Source: Zookeys. 2015 Sep 28;(523):129–48. doi: 10.3897/zookeys.523.6103 (PMC4602300; doi:10.3897/zookeys.523.6103)
Supplement: Supplementary material 1 — Table with specimens data [file zookeys-523-129-s001.xlsx]

## Sheet: Arkusz1
Code	LifeStageSex	Medium	LocatedAt	DeterminedBy	CollectedBy	DateCollectedStart	LocalityName	Adm2	Adm1	Country	Elevation	LocLatitude	LocLongitude	No. of specimens measured
Temnothorax antigoni (Forel, 1911)
ROD-228	3Q, 34w	EtOH	DBET	L. Borowiec	L. Borowiec	2015-05-06	Attavyros loc. 2	Rodos	Dodecanese	Greece	598 m	36.1993	27.8187
LBC-GR01720	1Q, 5w	pin	DBET	L. Borowiec	L. Borowiec	2015-05-06	Attavyros loc. 2	Rodos	Dodecanese	Greece	598 m	36.1993	27.8187	5w
LBC-GR01764	1Q, 3w	pin	DBET	L. Borowiec	L. Borowiec	2015-05-06	Attavyros loc. 2	Rodos	Dodecanese	Greece	598 m	36.1993	27.8187	3w
LBC-GR01765	1Q, 11w	pin	DBET	L. Borowiec	L. Borowiec	2015-05-06	Attavyros loc. 2	Rodos	Dodecanese	Greece	598 m	36.1993	27.8187	4w
ROD-229	7w	EtOH	DBET	L. Borowiec	L. Borowiec	2015-05-06	Attavyros loc. 3	Rodos	Dodecanese	Greece	593 m	36.2002	27.8145
LBC-GR01728	1Q, 11w	pin	DBET	L. Borowiec	L. Borowiec	2015-05-06	Attavyros loc. 3	Rodos	Dodecanese	Greece	593 m	36.2002	27.8145
LBC-GR01729	1Q, 7w	pin	DBET	L. Borowiec	L. Borowiec	2015-05-06	Attavyros loc. 3	Rodos	Dodecanese	Greece	593 m	36.2002	27.8145
ROD-236	10w	EtOH	DBET	L. Borowiec	L. Borowiec	2015-05-08	Petaloudes	Rodos	Dodecanese	Greece	240 m	36.3357	28.0626
LBC-GR01754	2w	pin	DBET	L. Borowiec	L. Borowiec	2015-05-08	Petaloudes	Rodos	Dodecanese	Greece	240 m	36.3357	28.0626	2w
ROD-235	18w	EtOH	DBET	L. Borowiec	L. Borowiec	2015-05-07	road to Prof. Ilias loc. 1	Rodos	Dodecanese	Greece	436 m	36.2694	27.9879
ROD-234	4Q, 69w	EtOH	DBET	L. Borowiec	L. Borowiec	2015-05-07	road to Prof. Ilias loc. 2	Rodos	Dodecanese	Greece	522 m	36.2762	27.9722
CASENT0909060	1w	pic	ANTWEB	Forel			Cocarinali per Smyrne	Izmir	Izmir	Turkey
LES-241	1w	pin	DBET	L. Borowiec	L. Borowiec	2015-06-08	n. Antissa	Lesbos	Aegean Islands	Greece	74 m	39.2384	25.9978
LES-241	6w	EtOH	DBET	L. Borowiec	L. Borowiec	2015-06-08	n. Antissa	Lesbos	Aegean Islands	Greece	74 m	39.2384	25.9978
LES-242	3w	EtOH	DBET	L. Borowiec	L. Borowiec	2015-06-08	M. Pythariou	Lesbos	Aegean Islands	Greece	99 m	39.1732	25.962
LES-244	1Q, 2w, 1m	pin	DBET	L. Borowiec	L. Borowiec	2015-06-09	3 km N of Kalloni	Lesbos	Aegean Islands	Greece	191 m	39.2616	26.2073
LES-244	2Q, 19w, 5m	EtOH	DBET	L. Borowiec	L. Borowiec	2015-06-09	3 km N of Kalloni	Lesbos	Aegean Islands	Greece	191 m	39.2616	26.2073
LES-250	1w	pin	DBET	L. Borowiec	L. Borowiec	2015-06-11	Ligona Valley	Lesbos	Aegean Islands	Greece	229 m	39.3273	26.2101
LES-250	8w	EtOH	DBET	L. Borowiec	L. Borowiec	2015-06-11	Ligona Valley	Lesbos	Aegean Islands	Greece	229 m	39.3273	26.2101
LES-251	30w	EtOH	DBET	L. Borowiec	L. Borowiec	2015-06-11	Ipsilometopo	Lesbos	Aegean Islands	Greece	485 m	39.3201	26.2446
LBC-TR00122	5Q, 6w	pin	DBET	L. Borowiec	L. Borowiec	2010-06-29	ancient Phaselis	Kemer	Antalya	Turkey	6 m	36.5262	30.5455	5Q, 6w
Temnothorax curtisetosus n. sp.
LBC-TR00059	1w	pin	DBET	L. Borowiec	L. Borowiec	2010-06-29	ancient Phaselis	Kemer	Antalya	Turkey	6 m	36.5262	30.5455	1w
MNHW no. 1226	1w	pin	MNHW	L. Borowiec	L. Borowiec	2010-06-29	ancient Phaselis	Kemer	Antalya	Turkey	6 m	36.5262	30.5455	1w
Temnothorax finzii (Menozzi, 1925)
CASENT0909062	1w	pic	ANTWEB	C. Menozzi	C. Menozzi	1921-10-03	Spilamberto	Emilia-Romagna	Modena	Italy	70 m	44.5333	11.0167	1w
CASENT0904766	1w	pic	ANTWEB	C. Menozzi	C. Menozzi	1921-10-03	Spilamberto	Emilia-Romagna	Modena	Italy	70 m	44.5333	11.0167	1w
Temnothorax muellerianus (Finzi, 1922)
LBC-IT00173	1Q, 3w	pin	DBET	L. Borowiec	L. Borowiec	2014-09-04	n. Buonvicino	Cosenza	N Calabria	Italy	462 m	39.687	15.9008	3w
ss-cr-2014-78	1Q, 4w	EtOH	SSC	S. Salata	S. Salata	2014-03-30	Erimoupolis	Lasithi	Crete	Greece	0 m	35.25	26.25
ss-cr-2014-70	5w	EtOH	SSC	S. Salata	S. Salata	2014-04-07	Mohlos	Lasithi	Crete	Greece	9 m	35.1667	25.9
LBC-GR01438	1Q, 2w	pin	DBET	L. Borowiec	L. Borowiec	2014-06-28	n. Poulata	Kefalonia	Ionian Islands	Greece	102 m	38.2317	20.6104	2w
KEF-179	1w	EtOH	DBET	L. Borowiec	L. Borowiec	2014-06-28	n. Poulata	Kefalonia	Ionian Islands	Greece	102 m	38.2317	20.6104
LBC-GR01439	1w	pin	DBET	L. Borowiec	L. Borowiec	2014-06-27	Poros-Skala rd.	Kefalonia	Ionian Islands	Greece	13 m	38.1281	20.7951	1w
KEF-176	1w	EtOH	DBET	L. Borowiec	L. Borowiec	2014-06-27	Poros-Skala rd.	Kefalonia	Ionian Islands	Greece	13 m	38.1281	20.7951
LBC-GR01213	4Q, 3m	pin	DBET	L. Borowiec	L. Borowiec	2013-06-10	Old Perithia	Korfu	Ionian Islands	Greece	467 m	39.7616	19.8741
LBC-GR01133	1Q, 15w	pin	DBET	L. Borowiec	L. Borowiec	2013-06-07	Pandokrator	Korfu	Ionian Islands	Greece	736 m	39.7475	19.8637	13w
LBC-GR00222	1w	pin	DBET	L. Borowiec	L. Borowiec	2009-08-27	Metamorfosi-Metangisi rd.	Halkidiki	Macedonia	Greece	335 m	40.284	23.6276	1w
CASENT0101880	1w	pic	ANTWEB	A. Schulz	A. Schulz, K. Vock	1966-05-16	Vólos	Magnesia	Thessaly	Greece	300 m
CASENT0270722	1w	pic	ANTWEB		J. Arilis	2007-04-01	St. Béjar	Salamanca	Castile and León	Spain
CASENT0909072	1w	pic	ANTWEB	C. Menozzi	Gribodo		Cuceglio	Piemont	Turin	Italy		45.3667	7.81667
CASENT0912884	1w	pic	ANTWEB	C. Menozzi	Paarmann	16-10-1967	Etna	Sicily	Sicily	Italy	1900 m	37.755	14.995
Temnothorax recedens (Nylander, 1856)
LBC-IT00181	1w	pin	DBET	L. Borowiec	L. Borowiec	2014-08-28	Orsomarso	Cosenza	N Calabria	Italy	184 m	39.7997	15.9101	1w
LBC-IT00182	1Q, 1w	pin	DBET	L. Borowiec	L. Borowiec	2014-09-06	n. Tortora	Cosenza	N Calabria	Italy	388 m	39.9467	15.8045	1w
LBC-GR01178	1w	pin	DBET	L. Borowiec	H.C. Wagner	2013-06-08	Drakei	Samos	Aegean Islands	Greece		37.7667	26.6333	1w
LBC-GR00528	2w	pin	DBET	L. Borowiec	L. Borowiec	2011-05-04	Diktamos Gorge n. Stilos	Chania	Crete	Greece	160 m	35.4333	24.1	1w
nhmc16005-8	2w	EtOH	NHMC	S. Salata	S. Simaiakis	2013-07-19	Greleska on the way to Agioi Theodoroi	Chania	Crete	Greece	1171 m	35.3167	23.85
LBC-GR00916	1w	pin	DBET	L. Borowiec	L. Borowiec	2013-05-08	Imbros Gorge	Chania	Crete	Greece	234 m	35.2	24.1667	1w
LBC-GR00441	3w	pin	DBET	L. Borowiec	L. Borowiec	2011-05-01	Therisso Gorge	Chania	Crete	Greece	360 m	35.4333	23.9833	3w
LBC-GR00543	2w	pin	DBET	L. Borowiec	L. Borowiec	2011-05-05	Tzitzifes n. Vrises	Chania	Crete	Greece	264 m	35.35	24.15	1w
ss-cr-2014-182	2w	EtOH	SSC	S. Salata	S. Salata	2014-05-05	arch site Gotrys	Heraklion	Crete	Greece	151 m	35.05	24.9333
ss-cr-2014-180	2w	EtOH	SSC	S. Salata	S. Salata	2014-05-03	Avgeniki	Heraklion	Crete	Greece	227 m	35.1833	25.0167
ss-cr-2014-105	1Q, 10w	EtOH	SSC	S. Salata	S. Salata	2014-04-23	Katofigi	Heraklion	Crete	Greece	560 m	35.0833	25.4
ss-cr-2014-159	1w	EtOH	SSC	S. Salata	S. Salata	2014-04-24	Miamou	Heraklion	Crete	Greece	494 m	34.9667	24.9333
ss-cr-2014-188	1Q, 10w	EtOH	SSC	S. Salata	S. Salata	2014-04-16	Rouvas Forest loc. 2	Heraklion	Crete	Greece	1089 m	35.15	24.8333
ss-cr-2014-165	4w	EtOH	SSC	S. Salata	S. Salata	2014-05-03	Rouvas Gorge	Heraklion	Crete	Greece	455 m	35.1333	24.9
ss-cr-2014-187	5w	EtOH	SSC	S. Salata	S. Salata	2014-05-06	Zaros Lake	Heraklion	Crete	Greece	409 m	35.1333	24.9
nhmc962-6	1w	EtOH	NHMC	S. Salata	M. Papadimitrakis	1999-09-28	Achentrias	Heraklion	Crete	Greece	750 m	34.9833	25.2167
ss-cr-2014-101	1w	EtOH	SSC	S. Salata	S. Salata	2014-04-12	Kalami - Psari Forada road	Lasithi	Crete	Greece	419 m	35.0167	25.4833
nhmc1045-5	1w	EtOH	NHMC	S. Salata	E. Nikolakakis	2000-01-31	Kroustas	Lasithi	Crete	Greece	400 m	35.1	25.6667
ss-cr-2014-68	2w	EtOH	SSC	S. Salata	S. Salata	2014-04-05	Lastros	Lasithi	Crete	Greece	336 m	35.1333	25.8833
ss-cr-2014-68	1w	EtOH	SSC	S. Salata	S. Salata	2014-04-07	Lastros	Lasithi	Crete	Greece	336 m	35.1333	25.8833
nhmc1534-11	2w	EtOH	NHMC	S. Salata	M. Chatzaki	2000-07-12	Milatos	Lasithi	Crete	Greece	310 m	35.3	25.5833
ss-cr-2014-77	1w	EtOH	SSC	S. Salata	S. Salata	2014-04-09	Moni Toplou Gorge	Lasithi	Crete	Greece	151 m	35.2167	26.2
ss-cr-2014-88	2w	EtOH	SSC	S. Salata	S. Salata	2014-04-10	Praisos	Lasithi	Crete	Greece	193 m	35.1167	26.0667
ss-cr-2014-95	3w	EtOH	SSC	S. Salata	S. Salata	2014-04-11	Schinokapsala - Agios Ioannis road	Lasithi	Crete	Greece	452 m	35.05	25.85
ssc-cr-2013-211	3w	EtOH	SSC	S. Salata	S. Salata	2013-05-14	Fourfouras	Rethymno	Crete	Greece	578 m	35.2167	24.7167
LBC-GR01042	1w	pin	DBET	L. Borowiec	L. Borowiec	2013-05-15	Kato Malaki	Rethymno	Crete	Greece	235 m	35.2833	24.4	1w
ssc-cr-2013-212	4w	EtOH	SSC	S. Salata	S. Salata	2013-05-05	Katsifou Gorge	Rethymno	Crete	Greece	57 m	35.2	24.3833
LBC-GR00862	2w	pin	DBET	L. Borowiec	L. Borowiec	2013-05-06	Kourtaliotiko Gorge	Rethymno	Crete	Greece	158 m	35.1833	24.45	2w
ssc-cr-2013-213	3w	EtOH	SSC	S. Salata	S. Salata	2013-05-13	n. Velonado	Rethymno	Crete	Greece	373 m	35.25	24.3667
LBC-GR00902	1w	pin	DBET	L. Borowiec	L. Borowiec	2013-05-07	road to Preveli Beach loc. 1	Rethymno	Crete	Greece	58 m	35.1667	24.45	1w
ssc-cr-2013-214	3w	EtOH	SSC	S. Salata	S. Salata	2013-05-11	Selli-Oros rd	Rethymno	Crete	Greece	473 m	35.2833	24.5
LBC-GR01043	1Q, 1w	pin	DBET	L. Borowiec	L. Borowiec	2013-05-15	Setoures	Rethymno	Crete	Greece	305 m	35.2667	24.3833
nhmc965-9	1w	EtOH	NHMC	S. Salata	E. Nikolakakis	1999-09-29	Garazo	Rethymno	Crete	Greece	100 m	35.3333	24.7833
nhmc81-8	2w	EtOH	NHMC	S. Salata	M. Maroukli	1996-08-26	Moni Preveli	Rethymno	Crete	Greece	15 m	35.15	24.4667
ssc-kar-193	1w	EtOH	SSC	L. Borowiec	S. Salata	2014-05-18	Achamandria	Karpathos	Dodecanese	Greece	292 m	35.6877	27.1504
LBC-GR01410	2w	pin	DBET	L. Borowiec	S. Salata	2014-05-23	Lastos loc. 2	Karpathos	Dodecanese	Greece	863 m	35.5742	27.1559	2w
LBC-GR01409	1w	pin	DBET	L. Borowiec	S. Salata	2014-05-19	Olympos	Karpathos	Dodecanese	Greece	429 m	35.7245	27.1697	1w
LBC-GR01408	1w	pin	DBET	L. Borowiec	S. Salata	2014-05-20	Panaghia	Karpathos	Dodecanese	Greece	316 m	35.7115	27.171
LBC-CY00193	3w	EtOH	NHMC	L. Borowiec	Tsaousis	2001-08-19	Agros	Pitsilia	Limassol	Cyprus	1062 m	34.9113	33.0065
LBC-GR01242	1w	pin	DBET	L. Borowiec	L. Borowiec	2013-08-26	Gerania Mts., Pisia	Korinthia	Peloponnese	Greece	597 m	38.0167	22.9833	1w
PEL-115	2Q, 43w	EtOH	DBET	L. Borowiec	L. Borowiec	2013-08-26	Gerania Mts., Pisia	Korinthia	Peloponnese	Greece	597 m	38.0167	22.9833
THE-048	1Q	EtOH	DBET	L. Borowiec	L. Borowiec	2012-09-06	Ossa Mts., Sikourio-Spilia rd.	Larissa	Thessaly	Greece	544 m	39.7756	22.6106
LBC-ES00239	5w	pin	DBET	L. Borowiec	L. Borowiec	2009-05-13	Santueri de Consolacion	Mallorca	Baleares	Spain	230 m	39.3833	3.16666
LBC-ES00240	3w	pin	DBET	L. Borowiec	L. Borowiec	2009-05-16	Puig de Randa n. Llucmajor	Mallorca	Baleares	Spain	365 m	39.5167	2.91666	3w
LBC-ES00241	5w	pin	DBET	L. Borowiec	L. Borowiec	2009-05-17	Bunyola vic., S slope of Namarich	Mallorca	Baleares	Spain	390 m	39.6833	2.7
LBC-ES00242	1w	pin	DBET	L. Borowiec	L. Borowiec	2009-05-12	Ermita de Betlem n. Arta	Mallorca	Baleares	Spain	378 m	39.7167	3.31666
LBC-ES00243	2w	pin	DBET	L. Borowiec	L. Borowiec	2009-05-08	Cala de Sa Torre n. Portopetro	Mallorca	Baleares	Spain	16 m	39.35	3.2
LBC-ES00244	7w	pin	DBET	L. Borowiec	L. Borowiec	2009-05-18	Bunyola vic., W slope of Namarich	Mallorca	Baleares	Spain	390 m	39.7	2.71666
LBC-ES00245	1w	pin	DBET	L. Borowiec	L. Borowiec	2011-09-01	Romanya de la Selva	Baix Empordà	Catalonia	Spain	319 m	41.85	2.98333
LBC-ES00246	1Q, 1w	pin	DBET	L. Borowiec	L. Borowiec	2011-09-05	rd. Angles-Osor	Selva	Catalonia	Spain	203 m	41.95	2.61666
LBC-ES00247	1w	pin	DBET	L. Borowiec	L. Borowiec	2011-09-01	Castel Montsoriu n. Breda	Vallès Oriental	Catalonia	Spain	390 m	41.7833	2.53333
LBC-ES00248	3Q, 1w	pin	DBET	L. Borowiec	L. Borowiec	2011-09-06	Riells de Montseny	Vallès Oriental	Catalonia	Spain	550 m	41.7667	2.5
LBC-ES00249	1w	pin	DBET	L. Borowiec	L. Borowiec	2011-09-03	Montseny	Vallès Oriental	Catalonia	Spain	590 m	41.75	2.4
LBC-ES00250	1w	pin	DBET	L. Borowiec	M. Wanat	2012-04-19	Alajár	Sierre de Aracena	Huelva	Spain	680 m	37.8806	-6.65108
LBC-ES00400	1Q, 1w	pin	DBET	L. Borowiec	L. Borowiec	2014-05-06	Refugio de Juanar n. Ojén loc. 1	Malaga	Andalucia	Spain	862 m	36.576	-4.88282
LBC-CY00148	2w	pin	DBET	L. Borowiec	L. Borowiec	2012-05-03	Avakas Pen. - Avakas Gorge		Paphos	Cyprus	117 m	34.9167	32.3333	2w
LBC-CY00149	3w	pin	DBET	L. Borowiec	L. Borowiec	2012-05-06	Diarizos riv. - south of Kidasi		Paphos	Cyprus	284 m	34.7833	32.7
LBC-CY00150	2w	pin	DBET	L. Borowiec	L. Borowiec	2012-05-04	Avakas Pen. - Aphrodite Bath		Paphos	Cyprus	51 m	35.05	32.3333	3w
LBC-CY00151	1w	pin	DBET	L. Borowiec	L. Borowiec	2012-05-07	Pegeia Forest n. Pegeia		Paphos	Cyprus	374 m	34.8833	32.3667
LBC-CY00152	1w	pin	DBET	L. Borowiec	L. Borowiec	2012-05-06	Panagia-Cedar Valley rd.		Paphos	Cyprus	848 m	34.9333	32.6333
LBC-CY00153	1w	pin	DBET	L. Borowiec	L. Borowiec	2012-05-05	Cedar Valley		Paphos	Cyprus	1196 m	34.9833	32.6833
LBC-CY00177	1w	pin	DBET	L. Borowiec	L. Borowiec	2012-05-04	Pegeia Forest n. Pegeia		Paphos	Cyprus	374 m	34.8833	32.3667
CAL-191 ITALY	3w	EtOH	DBET	L. Borowiec	L. Borowiec	2014-08-31	n. Verbicaro loc. 1	Cosenza	Calabria	Italy	119 m	39.7423	15.8651
CAM-195 ITALY	1Q, 17w	EtOH	DBET	L. Borowiec	L. Borowiec	2014-09-01	Monte Bulgheria n. Poderia	Cosenza	Campania	Italy	380 m	40.0871	15.3972
CAL-198 ITALY	1Q, 1w	EtOH	DBET	L. Borowiec	L. Borowiec	2014-09-02	n. Grisolia loc. 3	Cosenza	Calabria	Italy	585 m	39.7113	15.8941
CAL-200 ITALY	3w	EtOH	DBET	L. Borowiec	L. Borowiec	2014-09-03	n. San Sosti loc. 2	Cosenza	Calabria	Italy	520 m	39.6706	15.9946
CAL-203 ITALY	1Q, 7w	EtOH	DBET	L. Borowiec	L. Borowiec	2014-09-05	n. Papasidero loc. 2	Cosenza	Calabria	Italy	293 m	39.8833	15.9047
CAL-205 ITALY	15 w	EtOH	DBET	L. Borowiec	L. Borowiec	2014-09-06	n. Tortora	Cosenza	Calabria	Italy	388 m	39.9467	15.8045
PEL_115	2Q, 43w	EtOH	DBET	L. Borowiec	L. Borowiec	2013-08-26	Gerania Mts., Pisia	Korinthia	Peloponnese	Greece	597 m	38.0167	22.9833
Temnothorax rogeri Emery, 1869
KEF-172	2w	EtOH	DBET	L. Borowiec	L. Borowiec	2014-06-26	Andipata Erison	Kefalonia	Ionian Islands	Greece	67 m	38.4711	20.5433
KEF-180	2w	EtOH	DBET	L. Borowiec	L. Borowiec	2014-06-28	Drongarati Cave	Kefalonia	Ionian Islands	Greece	56 m	38.2271	20.6284
KEF-181	4w	EtOH	DBET	L. Borowiec	L. Borowiec	2014-06-26	Mt. Kalon Oros	Kefalonia	Ionian Islands	Greece	658 m	38.3421	20.5647
KEF-179	1Q, 5w	EtOH	DBET	L. Borowiec	L. Borowiec	2014-06-28	n. Poulata	Kefalonia	Ionian Islands	Greece	102 m	38.2317	20.6104
KEF-167	1Q, 5w	EtOH	DBET	L. Borowiec	L. Borowiec	2014-06-24	n. Razata	Kefalonia	Ionian Islands	Greece	159 m	38.1717	20.5227
LBC-GR01490	1w	pin	DBET	L. Borowiec	L. Borowiec	2014-06-24	n. Troianata	Kefalonia	Ionian Islands	Greece	346 m	38.1675	20.555
KEF-166	2w	EtOH	DBET	L. Borowiec	L. Borowiec	2014-06-24	n. Troianata	Kefalonia	Ionian Islands	Greece	346 m	38.1675	20.555
KEF-175	2w	EtOH	DBET	L. Borowiec	L. Borowiec	2014-06-27	Poros	Kefalonia	Ionian Islands	Greece	62 m	38.1494	20.7703
LBC-GR01492	1Q, 4w	pin	DBET	L. Borowiec	L. Borowiec	2014-06-27	Poros-Skala rd.	Kefalonia	Ionian Islands	Greece	13 m	38.1281	20.7951
KEF-176	2w	EtOH	DBET	L. Borowiec	L. Borowiec	2014-06-27	Poros-Skala rd.	Kefalonia	Ionian Islands	Greece	13 m	38.1281	20.7951
LBC-GR01491	2w	pin	DBET	L. Borowiec	L. Borowiec	2014-06-26	Psilithrias	Kefalonia	Ionian Islands	Greece	106 m	38.4586	20.5624
KEF-173	2w	EtOH	DBET	L. Borowiec	L. Borowiec	2014-06-26	Psilithrias	Kefalonia	Ionian Islands	Greece	106 m	38.4586	20.5624
KEF-181	4w	EtOH	DBET	L. Borowiec	L. Borowiec	2014-06-28	Sami-Razata rd.	Kefalonia	Ionian Islands	Greece	553 m	38.1994	20.5968
KEF-173	3w	EtOH	DBET	L. Borowiec	L. Borowiec	2014-06-26	Vendourata	Kefalonia	Ionian Islands	Greece	202 m	38.432	20.5702
LBC-GR01123	1Q, 8w	pin	DBET	L. Borowiec	L. Borowiec	2013-06-06	Klimatia	Korfu	Ionian Islands	Greece	311 m	39.7412	19.7895	8w
KOR-095	7w	EtOH	DBET	L. Borowiec	L. Borowiec	2013-06-06	Klimatia	Korfu	Ionian Islands	Greece	311 m	39.7412	19.7895
LBC-GR01179	1w	pin	DBET	L. Borowiec	L. Borowiec	2013-06-08	n. Ag. Anna	Korfu	Ionian Islands	Greece	414 m	39.7043	19.7377	1w
KOR-101	3w	EtOH	DBET	L. Borowiec	L. Borowiec	2013-06-08	n. Doukades	Korfu	Ionian Islands	Greece	174 m	39.7007	19.7506
KOR-100	1w	EtOH	DBET	L. Borowiec	L. Borowiec	2013-06-08	n. Vistonas	Korfu	Ionian Islands	Greece	422 m	39.6855	19.7145
LBC-GR01225	8w	pin	DBET	L. Borowiec	L. Borowiec	2013-06-10	Old Perithia	Korfu	Ionian Islands	Greece	467 m	39.7616	19.8741	8w
KOR-105	2w	EtOH	DBET	L. Borowiec	L. Borowiec	2013-06-10	Old Perithia	Korfu	Ionian Islands	Greece	467 m	39.7616	19.8741
Temnothorax solerii (Menozzi, 1936)
LBC-GR01405	1w	pin	DBET	L. Borowiec	S. Salata	2014-05-18	Achamandria	Karpathos	Dodecanese	Greece	292 m	35.6877	27.1504	1w
LBC-GR01404	1w	pin	DBET	L. Borowiec	S. Salata	2014-05-24	Agia Kyriaki	Karpathos	Dodecanese	Greece	172 m	35.4963	27.2308	1w
LBC-GR01398	1Q, 6w	pin	DBET	L. Borowiec	S. Salata	2014-05-18	Agnondia	Karpathos	Dodecanese	Greece	165 m	35.5942	27.1674	2w
LBC-GR01401	1w	pin	DBET	L. Borowiec	S. Salata	2014-05-20	Asia Mts.	Karpathos	Dodecanese	Greece	341 m	35.742	27.1435	1w
LBC-GR01403	13w	pin	DBET	L. Borowiec	S. Salata	2014-05-21	Flaskia Gorge	Karpathos	Dodecanese	Greece	67 m	35.5597	27.1098	8w
LBC-GR01611	1w	pin	DBET	L. Borowiec	M. Chatzaki	2006-07-11	Kofkos	Karpathos	Dodecanese	Greece	169 m	35.5686	27.0984
009IN-NHMC	2w	EtOH	NHMC	L. Borowiec	M. Chatzaki	2006-07-11	Kofkos	Karpathos	Dodecanese	Greece	169 m	35.5686	27.0984
LBC-GR01407	1w	pin	DBET	L. Borowiec	S. Salata	2014-05-23	Lastos loc. 2	Karpathos	Dodecanese	Greece	863 m	35.5742	27.1559	1w
LBC-GR01399	2w	pin	DBET	L. Borowiec	S. Salata	2014-05-19	Olympos	Karpathos	Dodecanese	Greece	429 m	35.7245	27.1697	2w
LBC-GR01402	1w	pin	DBET	L. Borowiec	S. Salata	2014-05-20	Panaghia	Karpathos	Dodecanese	Greece	316 m	35.7115	27.171
LBC-GR01400	3w	pin	DBET	L. Borowiec	S. Salata	2014-05-20	Spoa	Karpathos	Dodecanese	Greece	292 m	35.6396	27.1471	3w
LBC-GR01406	1w	pin	DBET	L. Borowiec	S. Salata	2014-05-23	Volada	Karpathos	Dodecanese	Greece	658 m	35.5549	27.1474	1w
